# Supplementary material for: cis-Tetra­aqua­bis­{5-[4-(1H-imidazol-1-yl-κN 3)phen­yl]tetra­zolido}manganese(II) dihydrate
Source: Acta Crystallogr Sect E Struct Rep Online. 2012 Mar 14;68(Pt 4):m413–4. doi: 10.1107/S1600536812010380 (PMC3343820; doi:10.1107/S1600536812010380)
Supplement: Supplementary file 2 [file e-68-0m413-Isup2.hkl]

#
# h,k,l, Fc-squared, Fo-squared, sigma(Fo-squared) and status flag
#
data_I
_shelx_title 'zs2184'
_shelx_refln_list_code          4
_shelx_F_calc_maximum      449.29
_exptl_crystal_F_000      1212.00
_reflns_d_resolution_high  0.7699
 
loop_
 _symmetry_equiv_pos_as_xyz
 'x, y, z'
 '-x, y, -z+1/2'
 'x+1/2, y+1/2, z'
 '-x+1/2, y+1/2, -z+1/2'
 '-x, -y, -z'
 'x, -y, z-1/2'
 '-x+1/2, -y+1/2, -z'
 'x+1/2, -y+1/2, z-1/2'
 
_cell_length_a    19.2390
_cell_length_b    13.1410
_cell_length_c    13.4170
_cell_angle_alpha  90.000
_cell_angle_beta  129.912
_cell_angle_gamma  90.000
 
_shelx_F_squared_multiplier     1.000
 
loop_
 _refln_index_h
 _refln_index_k
 _refln_index_l
 _refln_F_squared_calc
 _refln_F_squared_meas
 _refln_F_squared_sigma
 _refln_observed_status
   2   0   0     2958.84     2808.10     62.36 o
   4   0   0     2451.63     2496.30     66.14 o
   6   0   0    21061.71    21136.31    410.07 o
   8   0   0     7294.37     7486.99    179.52 o
  10   0   0     1062.96     1147.05     58.58 o
  12   0   0     1172.07     1198.07     66.14 o
  14   0   0      287.59      198.42     34.01 o
  16   0   0      153.51      236.21     37.79 o
  18   0   0      111.44       69.92     28.35 o
   1   1   0     3571.88     3266.51     38.18 o
   3   1   0    16457.96    16755.98    313.69 o
   5   1   0     2144.68     2225.14    129.44 o
   7   1   0    17002.70    17487.21    249.20 o
   9   1   0     1311.16     1385.05     43.41 o
  11   1   0      160.77      165.98     22.68 o
  13   1   0      179.22      205.56     22.72 o
  15   1   0      863.92      872.89     44.75 o
  17   1   0       23.38       24.57     22.68 o
  19   1   0       23.08       15.51     19.35 o
   0   2   0    70769.33    68967.30    777.95 o
   2   2   0      201.06      236.61     12.56 o
   4   2   0      412.50      453.41     14.10 o
   6   2   0      844.22      693.28     26.66 o
   8   2   0     3125.58     3173.52     54.07 o
  10   2   0      317.60      376.32     19.13 o
  12   2   0        0.14        0.70      7.22 o
  14   2   0      486.72      442.49     48.18 o
  16   2   0       30.10       23.62     14.70 o
  18   2   0        4.05        2.64     24.57 o
   1   3   0     9318.57     9518.08     82.60 o
   3   3   0     6884.95     7056.50     71.78 o
   5   3   0     1014.75     1032.23     23.95 o
   7   3   0     4343.88     4266.72     65.00 o
   9   3   0        9.99        6.30      6.54 o
  11   3   0      115.39      106.08     13.33 o
  13   3   0       86.80      101.59     14.52 o
  15   3   0      234.15      212.80     26.72 o
  17   3   0        0.39        0.39     15.87 o
   0   4   0      632.06      596.20     20.68 o
   2   4   0     2119.11     2238.73     36.36 o
   4   4   0     1365.65     1494.10     22.42 o
   6   4   0        4.65        2.46      5.19 o
   8   4   0     2014.43     1951.72     41.37 o
  10   4   0       12.25        6.90      7.96 o
  12   4   0     1898.33     2005.56     99.47 o
  14   4   0      474.23      492.67     42.52 o
  16   4   0        2.00        9.86     14.98 o
  18   4   0       37.91       17.01     28.35 o
   1   5   0     3202.82     3438.02     44.64 o
   3   5   0      178.55      175.71     10.91 o
   5   5   0       43.87       60.35      8.32 o
   7   5   0      486.19      535.09     15.58 o
   9   5   0      399.73      396.28     20.67 o
  11   5   0      384.88      395.51     22.41 o
  13   5   0       12.67        6.92      9.70 o
  15   5   0       16.63       24.57     16.03 o
  17   5   0       43.40       37.52     18.14 o
   0   6   0      766.71      676.58     35.91 o
   2   6   0     2880.09     2668.05     40.15 o
   4   6   0     1101.94      923.06     26.14 o
   6   6   0       97.61       96.19     11.24 o
   8   6   0     2825.46     2765.31     54.88 o
  10   6   0      778.14      824.55     30.13 o
  12   6   0     1156.09     1184.70     56.15 o
  14   6   0      270.57      264.01     22.77 o
  16   6   0      236.92      244.92     42.52 o
   1   7   0     5703.15     5449.73     68.74 o
   3   7   0     1638.26     1628.11     37.07 o
   5   7   0     4339.98     4105.86     67.63 o
   7   7   0     5266.42     5183.39     94.89 o
   9   7   0      256.82      187.61     17.07 o
  11   7   0      518.54      528.67     27.23 o
  13   7   0      220.62      214.74     20.96 o
  15   7   0      277.57      247.43     30.04 o
  17   7   0        0.77        1.89     26.46 o
   0   8   0    10713.25    10932.19    172.37 o
   2   8   0      408.48      472.42     18.86 o
   4   8   0     2361.25     2233.23     47.64 o
   6   8   0      723.37      672.65     57.93 o
   8   8   0      781.89      744.23     29.42 o
  10   8   0       18.11       18.43     11.03 o
  12   8   0       26.10       11.22     10.80 o
  14   8   0      178.99      198.64     22.17 o
  16   8   0        0.81      -17.01     26.46 o
   1   9   0       38.96       26.03     13.91 o
   3   9   0     1405.87     1373.76     44.09 o
   5   9   0     1732.43     1664.43     42.88 o
   7   9   0       19.99       23.53     10.41 o
   9   9   0      156.09      198.84     19.03 o
  11   9   0        3.23        4.45     11.61 o
  13   9   0       18.07       28.50     13.90 o
  15   9   0       11.95       32.13     34.01 o
   0  10   0     1011.32      930.72     41.42 o
   2  10   0     2387.74     2115.98     50.55 o
   4  10   0     3630.14     3520.63     68.37 o
   6  10   0       53.72       58.31     13.33 o
   8  10   0      644.48      621.98     30.13 o
  10  10   0      148.14      152.70     19.57 o
  12  10   0       21.98       12.09     13.43 o
  14  10   0      155.27      185.73     34.96 o
   1  11   0     5021.50     4939.92     75.35 o
   3  11   0     1127.57     1108.67     38.09 o
   5  11   0        2.20      -12.31     12.31 o
   7  11   0     1272.87     1356.62     43.62 o
   9  11   0       33.03       16.34     16.63 o
  11  11   0      436.76      413.20     59.98 o
  13  11   0       50.96       21.16     19.91 o
   0  12   0       86.21       87.45     23.62 o
   2  12   0       58.41       62.01     22.80 o
   4  12   0       10.76       -7.29     10.64 o
   6  12   0       55.86       37.89     13.71 o
   8  12   0      148.81      185.30     21.39 o
  10  12   0        0.04      -10.88     16.14 o
  12  12   0        0.04      -18.14     18.14 o
   1  13   0     1157.79     1211.60     45.50 o
   3  13   0      155.75      140.16     23.68 o
   5  13   0       37.16       24.47     17.39 o
   7  13   0       63.03       45.02     15.90 o
   9  13   0       71.63       31.37     15.80 o
  11  13   0      283.63      294.40     48.18 o
   0  14   0      468.70      366.68     35.39 o
   2  14   0      244.54      224.90     27.62 o
   4  14   0      510.90      472.70     31.77 o
   6  14   0       65.30       64.02     18.29 o
   8  14   0      218.18      269.16     27.21 o
  10  14   0       15.55       -4.79     21.25 o
   1  15   0        0.14       -3.17     16.17 o
   3  15   0       11.85       -2.89     14.16 o
   5  15   0       93.03      115.02     28.90 o
   7  15   0        7.94       16.28     16.19 o
   9  15   0        0.15      -26.46     26.46 o
   0  16   0       33.11       45.35     32.13 o
   2  16   0       46.09       69.85     19.93 o
   4  16   0        8.59        6.37     16.64 o
   6  16   0       83.36       79.20     32.11 o
   1  17   0      164.82      180.66     34.05 o
 -19   1   1       35.84       13.23     26.46 o
 -17   1   1       28.75       10.49     13.16 o
 -15   1   1      711.84      784.23     60.47 o
 -13   1   1       35.32       41.33     10.14 o
 -11   1   1       43.70       17.01     13.23 o
  -9   1   1      793.69      902.69     33.41 o
  -7   1   1     7728.39     7953.93    126.94 o
  -5   1   1     3581.96     3601.92     42.55 o
  -3   1   1     7871.40     8253.59     71.11 o
  -1   1   1     1480.78     1548.82     25.39 o
   1   1   1    17623.05    17293.47    182.92 o
   3   1   1   201858.81   188970.11   3395.79 o
   5   1   1      153.77      116.96     23.62 o
   7   1   1      961.58      905.17     45.35 o
   9   1   1      289.73      296.15     32.13 o
  11   1   1      484.15      489.79     29.40 o
  13   1   1      705.60      797.02     40.02 o
  15   1   1       75.63      128.50     32.13 o
  17   1   1       47.39       26.46     18.71 o
 -18   2   1       72.36       58.32     20.79 o
 -16   2   1      230.08      287.10     30.04 o
 -14   2   1      840.67      880.43     42.07 o
 -12   2   1     1434.13     1507.34     39.18 o
 -10   2   1       10.00        8.51      8.02 o
  -8   2   1    11233.67    11499.57    184.25 o
  -6   2   1     2769.12     2786.22     43.44 o
  -4   2   1    16265.79    16692.16    140.23 o
  -2   2   1    15873.24    15585.47    144.56 o
   0   2   1    30203.83    30618.40    319.30 o
   2   2   1    59147.28    61464.46    633.87 o
   4   2   1    25287.16    23768.93    316.67 o
   6   2   1    18521.20    18249.69    275.90 o
   8   2   1      183.04      192.91     17.37 o
  10   2   1      649.94      732.79     38.74 o
  12   2   1      965.36      969.72     33.78 o
  14   2   1       80.20       55.43     18.00 o
  16   2   1       30.46       29.19     17.95 o
  18   2   1      121.84      187.08     43.47 o
 -19   3   1       27.12       28.35     18.71 o
 -17   3   1       14.83       13.97     15.33 o
 -15   3   1      169.39      180.74     39.69 o
 -13   3   1       15.19       10.92      9.25 o
 -11   3   1     3161.39     3045.63     57.71 o
  -9   3   1     2535.42     2551.98     48.31 o
  -7   3   1       53.67       31.91     13.86 o
  -5   3   1     3209.12     3173.85     41.75 o
  -3   3   1     2257.92     2169.50     29.05 o
  -1   3   1     6229.36     6130.45     56.43 o
   1   3   1     6267.05     6384.79     75.09 o
   3   3   1    14479.47    14107.27    156.56 o
   5   3   1       74.72       65.20      6.54 o
   7   3   1     3780.60     3718.11     61.08 o
   9   3   1       97.90       92.30     11.96 o
  11   3   1      960.82      962.62     32.70 o
  13   3   1       39.65       26.83     12.34 o
  15   3   1      131.58       99.22     21.38 o
  17   3   1       34.76       20.79     26.46 o
 -18   4   1        1.03        9.67     16.66 o
 -16   4   1       48.95       22.05     15.38 o
 -14   4   1      171.15      178.39     29.29 o
 -12   4   1      426.39      451.88     23.04 o
 -10   4   1      280.53      256.46     16.39 o
  -8   4   1        1.41       10.49      6.36 o
  -6   4   1     2000.20     2264.73     43.86 o
  -4   4   1     2410.12     2371.36     33.99 o
  -2   4   1     1918.84     1720.88     22.96 o
   0   4   1     1520.63     1530.05     22.88 o
   2   4   1      286.52      365.91     14.46 o
   4   4   1      203.53      252.02     15.89 o
   6   4   1      855.61      836.06     19.75 o
   8   4   1      728.62      667.12     26.74 o
  10   4   1      250.05      253.55     19.08 o
  12   4   1       10.39       11.34      9.82 o
  14   4   1       20.01        4.73     13.36 o
  16   4   1       66.18      120.94     35.91 o
 -19   5   1        8.05       -1.68     17.71 o
 -17   5   1        9.82       13.23     16.03 o
 -15   5   1      792.08      836.02     44.75 o
 -13   5   1      348.82      328.15     22.57 o
 -11   5   1      825.42      817.13     30.55 o
  -9   5   1     4666.87     4915.90     78.03 o
  -7   5   1     4681.24     4514.27     54.86 o
  -5   5   1      405.33      355.24     16.48 o
  -3   5   1      719.90      817.29     16.91 o
  -1   5   1     8609.30     8291.18     78.17 o
   1   5   1     5836.16     5924.99     65.54 o
   3   5   1      875.40      961.33     18.30 o
   5   5   1      209.10      335.98     15.00 o
   7   5   1     1647.29     1614.83     30.55 o
   9   5   1        2.46       -2.92      8.22 o
  11   5   1      918.14      933.11     33.45 o
  13   5   1      115.15      123.86     17.07 o
  15   5   1      303.30      313.69     47.25 o
  17   5   1       20.68       83.14     37.79 o
 -18   6   1        0.78       -6.51     17.71 o
 -16   6   1       50.03       33.18     17.71 o
 -14   6   1      110.84      104.45     15.83 o
 -12   6   1        1.97        6.42      8.81 o
 -10   6   1       58.53       44.72     10.91 o
  -8   6   1     5589.59     5572.28    102.34 o
  -6   6   1      151.76      100.73     11.24 o
  -4   6   1        3.34        0.67      5.24 o
  -2   6   1        4.93       -4.31      4.31 o
   0   6   1     8335.28     8201.06     79.57 o
   2   6   1      807.40      840.44     17.76 o
   4   6   1      404.07      421.64     13.09 o
   6   6   1      483.12      473.67     20.34 o
   8   6   1      980.92      904.72     30.82 o
  10   6   1        4.47        7.85      9.05 o
  12   6   1       41.58       56.13     13.24 o
  14   6   1      103.02      123.89     24.05 o
  16   6   1        1.82       -1.89     26.46 o
 -17   7   1       45.09       35.91     20.42 o
 -15   7   1        8.86       -2.96     14.98 o
 -13   7   1      155.63      138.88     17.39 o
 -11   7   1      339.61      329.66     26.04 o
  -9   7   1     3623.56     3962.79     71.21 o
  -7   7   1       23.36       21.69      7.96 o
  -5   7   1     1091.09      960.90     28.37 o
  -3   7   1      830.26      803.57     25.64 o
  -1   7   1       35.49       61.35      6.99 o
   1   7   1        2.75       -1.25      4.69 o
   3   7   1        4.19       16.18      4.91 o
   5   7   1      538.90      527.43     22.42 o
   7   7   1      263.72      290.71     18.77 o
   9   7   1        0.61       -7.92      8.55 o
  11   7   1      104.16      130.60     16.57 o
  13   7   1      259.29      246.56     28.71 o
  15   7   1       53.81       28.35     30.23 o
 -16   8   1      178.15      167.13     29.04 o
 -14   8   1       60.95       42.93     14.37 o
 -12   8   1      620.71      616.29     30.13 o
 -10   8   1     1456.74     1478.68     43.43 o
  -8   8   1      826.36      838.13     30.51 o
  -6   8   1      518.47      477.76     27.98 o
  -4   8   1     6648.74     6753.44     98.18 o
  -2   8   1     5459.91     5340.94     70.86 o
   0   8   1     4508.38     4568.95     60.13 o
   2   8   1     1546.03     1419.76     35.97 o
   4   8   1     1301.74     1272.94     34.80 o
   6   8   1     3168.53     2996.97     97.52 o
   8   8   1     2487.56     2408.14     55.25 o
  10   8   1      169.25      170.85     18.37 o
  12   8   1      305.72      337.14     25.76 o
  14   8   1      128.71       96.28     37.79 o
 -17   9   1       60.78       41.57     37.79 o
 -15   9   1      236.00      181.84     45.35 o
 -13   9   1      145.61      149.67     19.86 o
 -11   9   1      623.79      636.21     30.51 o
  -9   9   1       68.54       83.73     14.89 o
  -7   9   1     1259.10     1209.44     69.04 o
  -5   9   1      423.85      399.68     29.62 o
  -3   9   1     3713.16     3734.04     75.01 o
  -1   9   1    15530.08    15139.63    162.75 o
   1   9   1      109.99      133.50     14.52 o
   3   9   1     1760.50     1839.75     44.98 o
   5   9   1     7042.39     6656.95    118.81 o
   7   9   1     2210.28     2086.64     53.35 o
   9   9   1       11.34       12.58     10.26 o
  11   9   1      714.14      751.68     38.85 o
  13   9   1      132.55       90.77     30.23 o
  15   9   1       15.81       11.34     32.13 o
 -16  10   1       10.35       -3.78     35.91 o
 -14  10   1      174.98      164.58     22.71 o
 -12  10   1        7.31        9.74     12.84 o
 -10  10   1      191.01      166.78     19.57 o
  -8  10   1     1007.27     1021.41     36.36 o
  -6  10   1       33.91       16.50     15.48 o
  -4  10   1      731.52      705.45     29.81 o
  -2  10   1        0.26       -6.51      7.34 o
   0  10   1      212.48      198.02     15.57 o
   2  10   1      567.13      522.48     31.41 o
   4  10   1     2983.60     3021.76    103.81 o
   6  10   1       61.36       45.69     12.49 o
   8  10   1      155.37      122.87     17.18 o
  10  10   1       16.87       25.28     13.48 o
  12  10   1      158.94      153.00     27.37 o
  14  10   1      120.22       87.49     26.33 o
 -15  11   1       23.69      -18.90     30.23 o
 -13  11   1       71.08       64.39     18.61 o
 -11  11   1        2.06      -10.47     10.47 o
  -9  11   1       20.27       10.10     11.39 o
  -7  11   1       98.74       99.64     16.29 o
  -5  11   1      155.14      136.16     29.87 o
  -3  11   1      134.50      114.52     14.51 o
  -1  11   1      959.96      912.39     32.46 o
   1  11   1      195.36      202.38     19.40 o
   3  11   1      449.96      408.87     25.05 o
   5  11   1      326.21      258.96     33.83 o
   7  11   1       81.49       74.98     16.29 o
   9  11   1       41.24       58.83     15.51 o
  11  11   1        0.25      -15.33     18.00 o
  13  11   1        1.79        1.22     20.42 o
 -14  12   1      163.11      152.81     27.67 o
 -12  12   1        3.93        0.88     13.26 o
 -10  12   1       49.08       33.53     14.10 o
  -8  12   1     1346.04     1359.89     52.27 o
  -6  12   1      150.64      169.83     28.00 o
  -4  12   1      441.42      479.60     35.54 o
  -2  12   1      283.20      300.02     21.13 o
   0  12   1       50.94       37.89     20.91 o
   2  12   1     4363.85     4510.04     86.14 o
   4  12   1      426.31      475.23     28.20 o
   6  12   1      298.80      267.22     23.55 o
   8  12   1      266.32      276.74     25.00 o
  10  12   1       88.40       75.80     23.61 o
  12  12   1       12.45        7.73     21.78 o
 -13  13   1      151.28      159.43     25.05 o
 -11  13   1        7.09       -3.98     14.10 o
  -9  13   1       24.23       20.05     13.13 o
  -7  13   1      367.87      348.93     27.13 o
  -5  13   1       96.38      122.56     21.76 o
  -3  13   1       30.83       17.50     13.43 o
  -1  13   1      753.46      734.60     34.50 o
   1  13   1        1.65       10.06     12.69 o
   3  13   1      511.82      530.00     31.49 o
   5  13   1      121.51      130.14     38.24 o
   7  13   1       44.31       50.15     16.07 o
   9  13   1        4.05       -7.56     19.91 o
  11  13   1       60.44       60.66     26.62 o
 -10  14   1       13.28       -9.80     15.04 o
  -8  14   1      228.54      243.61     26.14 o
  -6  14   1        0.43       -5.04     14.40 o
  -4  14   1      127.32      139.15     23.32 o
  -2  14   1       49.88       82.60     15.39 o
   0  14   1      196.79      192.45     23.23 o
   2  14   1      237.71      246.93     24.90 o
   4  14   1      448.82      489.01     32.28 o
   6  14   1        6.96       -3.46     12.69 o
   8  14   1       14.27       19.17     24.57 o
  -9  15   1       64.42       28.24     18.16 o
  -7  15   1        5.18        7.77     15.71 o
  -5  15   1      797.34      893.76     42.52 o
  -3  15   1      412.23      450.58     32.36 o
  -1  15   1      374.46      313.62     29.00 o
   1  15   1       34.86       71.06     18.14 o
   3  15   1        4.47       32.15     15.60 o
   5  15   1      303.03      237.45     26.62 o
   7  15   1       58.07       78.73     27.17 o
  -6  16   1       97.56      141.01     24.79 o
  -4  16   1       69.90       87.96     21.07 o
  -2  16   1      211.86      288.95     35.78 o
   0  16   1      245.45      333.25     36.24 o
   2  16   1      200.77      207.13     33.57 o
   4  16   1        8.67       44.71     18.77 o
  -1  17   1       77.88      133.39     30.04 o
 -20   0   2       55.02       68.03     30.23 o
 -18   0   2       24.92       15.12     20.79 o
 -16   0   2      642.00      604.71     54.80 o
 -14   0   2      888.63      995.87     62.36 o
 -12   0   2     1487.43     1447.51     69.92 o
 -10   0   2      134.33      115.27     20.79 o
  -8   0   2     7592.46     7636.66    121.51 o
  -6   0   2     2895.33     2983.13     40.28 o
  -4   0   2    14981.09    16125.19    213.78 o
  -2   0   2     1710.38     2038.13     31.99 o
   0   0   2    13769.22    14535.04    191.07 o
   2   0   2      529.52      512.11     20.79 o
   6   0   2    19475.48    20352.08    400.62 o
   8   0   2       10.38        1.89     11.34 o
  12   0   2      606.13      608.49     49.13 o
  14   0   2       21.64       39.69     22.68 o
 -19   1   2       17.99       20.79     16.03 o
 -17   1   2       15.54       13.23     15.12 o
 -15   1   2      620.97      651.73     41.57 o
 -13   1   2      332.03      346.83     26.72 o
 -11   1   2     1051.38     1152.06     30.23 o
  -9   1   2      297.25      257.74     12.64 o
  -7   1   2     2367.21     2416.84     33.83 o
  -5   1   2    11946.07    12055.77    116.79 o
  -3   1   2     3354.74     3394.35     36.29 o
  -1   1   2     3964.56     4148.90     49.43 o
   1   1   2     4125.65     4259.24     51.95 o
   3   1   2     2665.36     2879.25     50.78 o
   7   1   2     4236.29     3827.31     76.82 o
   9   1   2      490.38      529.06     28.06 o
  11   1   2      460.98      425.98     28.71 o
  13   1   2       17.93       24.57     18.90 o
  15   1   2       20.38        0.00     20.79 o
 -20   2   2        0.03        2.72     16.66 o
 -18   2   2       15.45       11.97     18.90 o
 -16   2   2      132.53      152.74     23.94 o
 -14   2   2       30.39       20.79     15.12 o
 -12   2   2       15.07       27.67      8.60 o
 -10   2   2      325.81      300.72     15.97 o
  -8   2   2      195.84      236.94     10.95 o
  -6   2   2     6213.81     6212.45     76.06 o
  -4   2   2     1055.25     1032.18     12.84 o
  -2   2   2       20.44       17.37      4.91 o
   0   2   2     1689.39     1911.95     26.80 o
   2   2   2     3841.54     3990.11     51.97 o
   4   2   2      257.13      240.42     11.60 o
   6   2   2    22877.90    23309.46    453.53 o
   8   2   2       34.13       41.26     13.23 o
  10   2   2      347.83      326.00     24.69 o
  12   2   2      132.62      143.45     20.68 o
  14   2   2        6.39       11.34     20.79 o
  16   2   2        7.66       -1.89     24.57 o
 -19   3   2       50.55       60.86     36.85 o
 -17   3   2      683.67      615.79     73.70 o
 -15   3   2      721.50      794.68     43.47 o
 -13   3   2        2.09       -2.52      7.64 o
 -11   3   2     2978.42     2890.80     53.92 o
  -9   3   2     9815.42     9912.92    125.11 o
  -7   3   2        6.57       28.10      4.39 o
  -5   3   2       40.23       62.43      4.64 o
  -3   3   2    26766.00    26751.26    257.69 o
  -1   3   2    27372.47    27520.78    330.61 o
   1   3   2     2653.84     2365.16     37.91 o
   3   3   2     1262.37     1268.59     21.95 o
   5   3   2       39.53       57.47      7.96 o
   7   3   2     5533.39     5347.21     94.62 o
   9   3   2      253.36      194.60     13.30 o
  11   3   2      246.67      309.61     28.09 o
  13   3   2      221.21      212.77     24.69 o
  15   3   2       18.47        1.89     22.68 o
 -20   4   2       30.25       37.62     21.78 o
 -18   4   2       59.00       52.32     19.84 o
 -16   4   2      535.34      502.23     37.41 o
 -14   4   2      145.31      138.60     21.38 o
 -12   4   2      268.90      283.62     18.62 o
 -10   4   2     2099.40     1983.00     42.19 o
  -8   4   2    20870.91    20864.81    206.58 o
  -6   4   2       15.36       23.34      3.90 o
  -4   4   2     1365.18     1292.00     18.63 o
  -2   4   2    21712.58    21494.87    210.75 o
   0   4   2     2984.11     2920.17     50.74 o
   2   4   2     1020.17     1201.53     20.99 o
   4   4   2    16765.48    17035.48    167.34 o
   6   4   2     1457.53     1435.48     32.26 o
   8   4   2      437.21      384.57     16.43 o
  10   4   2      679.26      597.70     30.41 o
  12   4   2      189.72      148.58     17.39 o
  14   4   2      159.78      160.63     35.91 o
  16   4   2        1.12      -17.01     24.57 o
 -19   5   2        3.28        9.88     17.22 o
 -17   5   2       45.64       26.92     15.38 o
 -15   5   2       35.96       32.64     13.98 o
 -13   5   2      156.86      130.75     19.24 o
 -11   5   2        0.08       -6.54      6.54 o
  -9   5   2      155.64      209.14     14.89 o
  -7   5   2     1853.76     2029.89     35.11 o
  -5   5   2      101.99      130.23      9.54 o
  -3   5   2        0.41        8.04      3.17 o
  -1   5   2      385.48      372.27     13.09 o
   1   5   2      596.02      798.84     21.71 o
   3   5   2        0.08       -1.78      4.18 o
   5   5   2     2365.10     2376.74     42.83 o
   7   5   2      120.97      142.31     13.50 o
   9   5   2      986.32      908.94     32.07 o
  11   5   2      122.70      114.44     16.67 o
  13   5   2        0.55       -3.60     13.98 o
  15   5   2        4.10        3.78     26.46 o
 -18   6   2       39.81       37.30     20.68 o
 -16   6   2      120.75      109.11     22.02 o
 -14   6   2      204.45      220.67     20.02 o
 -12   6   2     1224.14     1225.88     37.64 o
 -10   6   2      166.33      137.07     14.52 o
  -8   6   2     2516.38     2661.90     51.11 o
  -6   6   2    14718.18    16109.12    164.86 o
  -4   6   2     1481.40     1390.79     19.59 o
  -2   6   2      558.98      422.56     13.12 o
   0   6   2     2270.52     2287.67     34.56 o
   2   6   2      839.27      823.24     37.12 o
   4   6   2     2059.39     2050.84     38.62 o
   6   6   2       40.30       11.16     10.65 o
   8   6   2       31.73       31.41      9.70 o
  10   6   2       77.41       45.01     12.16 o
  12   6   2       88.90       91.86     19.35 o
  14   6   2       90.38       51.03     20.04 o
 -19   7   2      130.00      174.60     48.18 o
 -17   7   2       46.88       50.08     29.29 o
 -15   7   2      316.53      316.69     32.72 o
 -13   7   2      242.15      263.75     26.03 o
 -11   7   2       32.81       31.77     11.67 o
  -9   7   2     1869.53     1751.38     43.21 o
  -7   7   2     3348.83     3383.68     75.09 o
  -5   7   2     2714.64     2969.76     41.20 o
  -3   7   2     2618.82     2354.73     29.80 o
  -1   7   2     4608.20     4663.63     59.53 o
   1   7   2       98.83       87.81      7.72 o
   3   7   2     7635.81     7572.32     93.37 o
   5   7   2     1973.88     1773.15    137.93 o
   7   7   2      296.84      276.96     18.96 o
   9   7   2      332.04      330.23     24.39 o
  11   7   2     1332.16     1395.94     56.07 o
  13   7   2        3.34      -13.86     13.98 o
  15   7   2       34.39       22.68     28.35 o
 -18   8   2      115.09      148.38     29.52 o
 -16   8   2      131.43      143.71     43.47 o
 -14   8   2      121.92      113.50     18.03 o
 -12   8   2       47.88       19.39     11.60 o
 -10   8   2      114.60      143.43     15.97 o
  -8   8   2      660.69      671.94     33.22 o
  -6   8   2     3990.11     4334.85     88.22 o
  -4   8   2     1511.48     1567.27     29.23 o
  -2   8   2      463.53      504.50     23.05 o
   0   8   2     1971.00     1903.91     34.00 o
   2   8   2     1821.41     1948.67     43.77 o
   4   8   2      126.76      139.87     14.43 o
   6   8   2      133.83      152.92     16.07 o
   8   8   2      983.19     1013.59     35.56 o
  10   8   2      350.60      389.71     61.42 o
  12   8   2       27.39        5.45     19.84 o
  14   8   2        5.42       24.20     20.68 o
 -17   9   2       46.22       15.69     22.02 o
 -15   9   2       11.99        5.28     15.87 o
 -13   9   2       94.25       67.24     15.20 o
 -11   9   2      460.44      425.53     25.81 o
  -9   9   2      509.23      504.20     26.14 o
  -7   9   2       39.07       37.53     14.64 o
  -5   9   2       10.66       -1.67      6.97 o
  -3   9   2      105.39       99.34     10.41 o
  -1   9   2      525.57      529.05     19.23 o
   1   9   2      666.76      717.10     27.54 o
   3   9   2     1583.78     1504.68     40.16 o
   5   9   2       85.17       98.54     19.66 o
   7   9   2      100.01       86.52     14.72 o
   9   9   2      739.17      804.32     42.76 o
  11   9   2      146.29      109.87     26.46 o
  13   9   2        1.00       -4.30     19.35 o
 -16  10   2      169.31      151.63     34.01 o
 -14  10   2      123.89      145.93     22.17 o
 -12  10   2      691.29      667.02     41.41 o
 -10  10   2      208.48      222.53     21.01 o
  -8  10   2      374.42      407.05     24.67 o
  -6  10   2        4.23        8.56      9.78 o
  -4  10   2     1564.81     1561.16     36.84 o
  -2  10   2      710.47      665.79     22.88 o
   0  10   2     1642.30     1631.67     56.77 o
   2  10   2     3066.85     2972.82     61.72 o
   4  10   2       13.08       21.37     10.39 o
   6  10   2     1196.07     1207.51     39.81 o
   8  10   2     1181.73     1155.82     52.06 o
  10  10   2       77.32      112.68     24.48 o
  12  10   2       52.32       50.69     22.60 o
 -15  11   2      162.45      138.59     28.71 o
 -13  11   2       36.39       25.53     13.95 o
 -11  11   2      529.87      531.54     31.23 o
  -9  11   2      654.44      618.24     31.26 o
  -7  11   2      524.98      565.23     29.42 o
  -5  11   2      929.90      969.07     31.46 o
  -3  11   2      335.62      344.55     20.03 o
  -1  11   2      766.97      872.15     42.08 o
   1  11   2      644.87      687.84     30.67 o
   3  11   2      126.28      127.53     16.92 o
   5  11   2     2595.53     2776.54     63.81 o
   7  11   2      178.61      187.70     27.96 o
   9  11   2       58.54        3.78     25.51 o
  11  11   2      106.07      118.16     27.37 o
 -14  12   2        0.31        1.13     14.66 o
 -12  12   2       32.12       23.86     14.12 o
 -10  12   2        2.09       11.13     12.72 o
  -8  12   2        1.21       21.14     15.51 o
  -6  12   2       57.41       69.83     29.42 o
  -4  12   2        0.04       -6.39      9.82 o
  -2  12   2       15.60        8.82     12.01 o
   0  12   2      218.97      214.90     30.41 o
   2  12   2       67.01       92.68     15.91 o
   4  12   2        0.01       -0.42     10.95 o
   6  12   2      188.18      166.50     27.96 o
   8  12   2       12.65       -0.21     17.71 o
  10  12   2        0.27      -15.96     19.07 o
 -13  13   2       79.65       86.24     21.67 o
 -11  13   2      248.11      269.25     27.27 o
  -9  13   2      272.49      273.65     26.14 o
  -7  13   2      119.98       87.97     17.39 o
  -5  13   2     1158.12     1175.65     69.09 o
  -3  13   2        1.25        5.28     13.43 o
  -1  13   2      619.66      594.06     31.84 o
   1  13   2        4.55       -2.73     10.64 o
   3  13   2        2.47       -2.45     11.67 o
   5  13   2      825.44      834.09     79.37 o
   7  13   2      240.43      249.54     33.89 o
   9  13   2        2.64       28.45     23.12 o
 -12  14   2      162.37      133.05     24.68 o
 -10  14   2      476.64      575.69     59.39 o
  -8  14   2       70.31      117.28     24.52 o
  -6  14   2       42.61       54.13     16.92 o
  -4  14   2      379.46      405.69     29.73 o
  -2  14   2     1184.63     1214.49     45.75 o
   0  14   2      572.00      533.82     32.59 o
   2  14   2      205.97      188.88     32.09 o
   4  14   2        5.07       11.13     18.90 o
   6  14   2       84.38       78.33     26.33 o
   8  14   2      103.63      119.59     63.30 o
  -9  15   2      223.46      227.96     28.05 o
  -7  15   2       36.84       55.19     18.53 o
  -5  15   2      103.37       71.14     18.49 o
  -3  15   2      289.98      349.24     29.81 o
  -1  15   2       18.82       65.03     17.27 o
   1  15   2       18.40       24.68     15.20 o
   3  15   2      317.88      350.49     69.92 o
   5  15   2       66.56       60.47     25.39 o
  -8  16   2       26.96       -9.58     17.18 o
  -6  16   2        0.55        0.12     15.89 o
  -4  16   2       78.52       85.38     69.92 o
  -2  16   2      218.14      293.11     29.73 o
   0  16   2        9.21       -1.77     14.96 o
   2  16   2      132.15      114.98     34.01 o
   4  16   2        2.09        9.28     23.12 o
 -21   1   3        4.97       14.31     25.51 o
 -19   1   3      277.01      222.99     41.57 o
 -17   1   3      227.27      154.94     23.94 o
 -15   1   3      330.39      337.70     27.96 o
 -13   1   3      304.45      239.06     22.72 o
 -11   1   3     1772.98     1690.61     28.05 o
  -9   1   3     3328.10     3299.85     39.84 o
  -7   1   3      125.90       87.89      5.76 o
  -5   1   3      339.84      295.49      7.63 o
  -3   1   3     1852.14     2043.47     25.38 o
  -1   1   3     7925.25     8202.29     94.13 o
   1   1   3     1701.33     1791.13     24.49 o
   3   1   3     6277.49     6707.11     83.96 o
   5   1   3      220.59      274.52     13.71 o
   7   1   3     1703.68     1952.06     71.81 o
   9   1   3     2212.93     2218.51     85.04 o
  11   1   3      204.64      219.50     37.79 o
  13   1   3       27.43       30.94     15.87 o
 -20   2   3       50.29       19.73     31.18 o
 -18   2   3       83.96       80.22     20.68 o
 -16   2   3      656.94      599.03     54.80 o
 -14   2   3      319.74      304.40     38.74 o
 -12   2   3     1716.12     1606.64     36.64 o
 -10   2   3     3566.86     3491.38     43.60 o
  -8   2   3    11004.14    10833.50     99.79 o
  -6   2   3      362.93      411.84      8.53 o
  -4   2   3    20071.70    19909.73    213.77 o
  -2   2   3     9181.52     9521.76     92.29 o
   0   2   3     2272.24     2475.99     30.53 o
   2   2   3     2712.58     2720.16     42.52 o
   4   2   3     6455.52     6622.36     85.83 o
   6   2   3       28.43       56.64     12.92 o
   8   2   3       25.60       23.30      8.73 o
  10   2   3     2028.80     2062.67     63.30 o
  12   2   3       63.60       56.13     25.51 o
 -21   3   3        4.38      -17.22     17.22 o
 -19   3   3       71.26       54.92     20.68 o
 -17   3   3      354.71      303.23     34.01 o
 -15   3   3      327.18      306.17     51.03 o
 -13   3   3      405.37      371.20     53.70 o
 -11   3   3      475.07      465.60     17.29 o
  -9   3   3     1228.09     1109.60     20.80 o
  -7   3   3      698.72      726.22     19.41 o
  -5   3   3      263.04      299.08      7.96 o
  -3   3   3     4474.37     4569.18     50.69 o
  -1   3   3     1650.65     1580.43     21.04 o
   1   3   3      360.23      341.70     11.67 o
   3   3   3      100.57       91.90      8.60 o
   5   3   3      180.64      164.01     22.18 o
   7   3   3      309.75      307.55     21.49 o
   9   3   3     1902.85     1709.25    136.07 o
  11   3   3       90.10      100.91     22.68 o
  13   3   3       21.32        9.96     15.12 o
 -20   4   3       83.43       73.59     22.60 o
 -18   4   3       14.03       -9.17     13.98 o
 -16   4   3      234.77      266.33     28.71 o
 -14   4   3      693.87      639.67     37.41 o
 -12   4   3     1873.97     1823.13     54.88 o
 -10   4   3      489.36      456.87     17.46 o
  -8   4   3     4148.21     4332.40     48.60 o
  -6   4   3    10443.60    10901.45     89.77 o
  -4   4   3        7.46       44.30      5.96 o
  -2   4   3      638.31      698.42     15.49 o
   0   4   3     4960.65     5391.66     60.30 o
   2   4   3     2858.87     2902.42     39.16 o
   4   4   3     1344.72     1586.64     28.80 o
   6   4   3       17.00       26.46      7.37 o
   8   4   3      602.68      507.13     21.00 o
  10   4   3     1098.83     1045.85     44.75 o
  12   4   3      276.73      255.06     27.37 o
  14   4   3       16.67       64.25     30.23 o
 -19   5   3      148.41      226.51     31.99 o
 -17   5   3      840.21      872.33     47.43 o
 -15   5   3      147.34      165.47     24.05 o
 -13   5   3     1302.56     1276.15     37.26 o
 -11   5   3     3399.79     3232.17     59.92 o
  -9   5   3     3461.93     3296.01     50.13 o
  -7   5   3      213.56      175.56      8.68 o
  -5   5   3    21678.51    22197.90    190.44 o
  -3   5   3    28279.46    29182.39    271.12 o
  -1   5   3     1304.31     1434.84     29.73 o
   1   5   3     2256.08     2008.52     46.10 o
   3   5   3    11848.82    11628.80    121.44 o
   5   5   3       82.44       72.01      8.50 o
   7   5   3     1439.92     1398.88     38.09 o
   9   5   3        3.23       14.32     12.64 o
  11   5   3      101.65      133.44     22.02 o
  13   5   3       42.61        9.22     16.66 o
  15   5   3       26.56       43.47     30.23 o
 -20   6   3       72.02       90.26     23.61 o
 -18   6   3      413.27      410.71     37.41 o
 -16   6   3      259.03      341.80     64.25 o
 -14   6   3       20.38        7.11     16.58 o
 -12   6   3     1027.29     1043.76     33.56 o
 -10   6   3     1716.61     1613.59     35.01 o
  -8   6   3       54.25       30.73      6.97 o
  -6   6   3        9.74        5.16      3.31 o
  -4   6   3    33150.27    34583.98    262.49 o
  -2   6   3     2028.19     1939.36     37.31 o
   0   6   3      144.58      245.68     11.04 o
   2   6   3     2303.96     2362.49     36.95 o
   4   6   3     3455.16     3208.12     47.49 o
   6   6   3      477.98      458.63     22.42 o
   8   6   3      925.46      886.51     62.36 o
  10   6   3      202.48      168.05     23.35 o
  12   6   3        3.48       20.79     17.37 o
  14   6   3       86.41       87.27     27.40 o
 -19   7   3        8.20       -8.61     17.13 o
 -17   7   3      125.29      137.00     46.30 o
 -15   7   3      399.09      380.35     33.33 o
 -13   7   3       26.74       23.68     11.24 o
 -11   7   3      386.60      372.55     29.33 o
  -9   7   3      613.41      645.78     27.27 o
  -7   7   3      782.37      870.03     24.05 o
  -5   7   3      270.03      350.01     10.88 o
  -3   7   3     5181.29     6337.75     66.19 o
  -1   7   3       59.17       79.59     11.53 o
   1   7   3        0.40        1.67      5.54 o
   3   7   3      672.39      613.13     40.33 o
   5   7   3      381.39      337.57     26.88 o
   7   7   3     1311.56     1265.18     48.10 o
   9   7   3        9.59        8.64     13.98 o
  11   7   3      902.99      871.07    134.17 o
  13   7   3       12.46        3.78     17.71 o
 -18   8   3       22.79       14.17     18.57 o
 -16   8   3     1017.57     1135.28     55.44 o
 -14   8   3        1.23       17.90     11.51 o
 -12   8   3        1.81       -8.60      8.60 o
 -10   8   3      570.60      610.41     26.80 o
  -8   8   3      306.91      307.58     19.37 o
  -6   8   3      525.97      515.50     17.34 o
  -4   8   3      186.46      157.58     10.88 o
  -2   8   3     1275.85     1195.47     27.22 o
   0   8   3      966.79     1056.23     29.14 o
   2   8   3      176.15      172.82     16.68 o
   4   8   3      203.28      224.30     17.23 o
   6   8   3     2646.45     2760.06     74.79 o
   8   8   3       17.69       10.71     13.98 o
  10   8   3        0.84      -15.12     15.12 o
  12   8   3      174.80      205.29     68.03 o
 -17   9   3       15.16       23.30     19.91 o
 -15   9   3      510.69      495.58     43.47 o
 -13   9   3       58.08       63.06     14.81 o
 -11   9   3      452.16      515.12     27.23 o
  -9   9   3     1791.14     1710.42     45.45 o
  -7   9   3       13.35        0.91      7.29 o
  -5   9   3        3.63        6.50      6.60 o
  -3   9   3      241.30      318.67     18.08 o
  -1   9   3     3122.48     3100.17     69.86 o
   1   9   3       94.57       77.43     13.37 o
   3   9   3     1385.67     1310.18     49.44 o
   5   9   3      813.86      782.07     31.18 o
   7   9   3       46.97       47.25     17.22 o
   9   9   3      235.29      268.95     34.96 o
  11   9   3      542.90      542.92     42.07 o
  13   9   3        8.30        1.95     20.68 o
 -16  10   3       13.13       -9.23     16.76 o
 -14  10   3       38.52       31.88     15.20 o
 -12  10   3        9.77       22.90     11.51 o
 -10  10   3      111.41      144.48     18.10 o
  -8  10   3     1489.01     1448.88     43.98 o
  -6  10   3      212.58      212.78     14.34 o
  -4  10   3      131.37      154.18     13.92 o
  -2  10   3      514.72      478.61     35.51 o
   0  10   3       12.35        0.42      8.81 o
   2  10   3      351.26      377.60     22.24 o
   4  10   3       69.94       61.66     18.00 o
   6  10   3        1.60       -8.03     13.16 o
   8  10   3      361.72      430.99     37.41 o
  10  10   3        0.14      -10.39     23.62 o
  12  10   3       50.16       34.47     22.02 o
 -17  11   3        1.22       24.57     26.46 o
 -15  11   3       22.08       13.15     16.76 o
 -13  11   3      726.13      686.96     35.90 o
 -11  11   3      278.03      322.99     25.71 o
  -9  11   3      471.27      501.96     48.38 o
  -7  11   3        3.12       -9.40      9.40 o
  -5  11   3     1717.08     1726.79     36.23 o
  -3  11   3        1.18       -6.30      9.82 o
  -1  11   3      584.28      632.60     34.40 o
   1  11   3      137.67      147.96     17.51 o
   3  11   3      437.96      390.00     29.68 o
   5  11   3      391.68      396.04     34.74 o
   7  11   3        0.35        3.49     16.76 o
   9  11   3      247.97      250.54     32.72 o
  11  11   3      119.79      117.01     28.71 o
 -14  12   3       74.25       88.54     20.34 o
 -12  12   3      840.16      889.16     40.69 o
 -10  12   3      233.70      289.12     25.25 o
  -8  12   3     1444.99     1466.62     47.64 o
  -6  12   3     2135.20     2236.10     50.08 o
  -4  12   3     1090.98     1144.15     40.66 o
  -2  12   3     1132.06     1131.31     78.99 o
   0  12   3       14.52       23.12     11.51 o
   2  12   3      827.76      882.09     44.01 o
   4  12   3       44.68       43.33     35.91 o
   6  12   3      163.29      174.72     27.96 o
   8  12   3      293.95      316.50     36.73 o
  10  12   3      131.11      147.09     29.96 o
 -13  13   3      196.20      234.95     26.89 o
 -11  13   3       80.04       99.96     35.14 o
  -9  13   3       68.19       93.13     19.86 o
  -7  13   3       20.18       -8.07     12.10 o
  -5  13   3      204.09      224.17     23.25 o
  -3  13   3      737.24      742.35     35.27 o
  -1  13   3       41.97      105.99     18.75 o
   1  13   3      410.77      455.13     29.10 o
   3  13   3     1074.46     1129.43     69.92 o
   5  13   3        0.60      -10.08     17.01 o
   7  13   3       37.43       -4.86     18.14 o
   9  13   3       51.16        8.19     23.61 o
 -12  14   3       30.65       21.49     16.29 o
 -10  14   3        1.76       -7.78     13.71 o
  -8  14   3      306.68      280.34     43.94 o
  -6  14   3       22.40       17.15     35.91 o
  -4  14   3       15.96       33.03     15.90 o
  -2  14   3      128.83      137.85     19.86 o
   0  14   3       18.82        4.73     13.96 o
   2  14   3      140.06       93.63     24.97 o
   4  14   3       81.62       51.96     23.06 o
   6  14   3       14.52       -3.42     20.88 o
 -11  15   3        1.27       22.58     17.39 o
  -9  15   3      331.95      402.75     33.38 o
  -7  15   3      153.21      214.00     32.56 o
  -5  15   3       32.05       19.84     20.04 o
  -3  15   3        4.07      -12.49     12.49 o
  -1  15   3      820.26      805.44     40.34 o
   1  15   3      315.39      370.46     55.74 o
   3  15   3       52.80       31.46     21.67 o
   5  15   3       88.50       59.18     26.78 o
  -8  16   3        1.16       -3.05     19.91 o
  -6  16   3      190.93      223.92     34.05 o
  -4  16   3      118.27      108.67     49.21 o
  -2  16   3      115.10       74.64     19.98 o
   0  16   3       56.76       75.69     25.84 o
   2  16   3       19.18       30.78     24.97 o
 -20   0   4      116.04      126.61     34.01 o
 -18   0   4      277.42      292.90     43.47 o
 -16   0   4     1068.40     1203.74     71.81 o
 -14   0   4       44.12       35.91     17.01 o
 -12   0   4     1985.49     1911.80     53.25 o
 -10   0   4     2488.15     2406.33     55.34 o
  -8   0   4      875.04     1058.37     30.64 o
  -6   0   4      400.60      411.44     16.66 o
  -4   0   4    24137.42    23805.68    310.65 o
  -2   0   4     3304.30     3557.18     55.36 o
   0   0   4    10372.59    11093.70    153.23 o
   2   0   4     7695.36     7263.81    110.52 o
   4   0   4      255.21      298.85     20.79 o
   6   0   4       25.77       14.31      9.07 o
   8   0   4       60.50       49.32     13.16 o
  10   0   4      835.23      895.72     60.47 o
  12   0   4      156.33      160.63     37.79 o
  14   0   4        6.60        9.45     30.23 o
 -21   1   4        2.48       11.34     20.79 o
 -19   1   4      214.73      222.29     28.71 o
 -17   1   4      122.21      110.34     21.73 o
 -15   1   4      596.64      576.57     38.74 o
 -13   1   4        3.95        1.51      6.08 o
 -11   1   4     5142.72     5245.91     58.30 o
  -9   1   4       18.90       34.26      5.27 o
  -7   1   4     5606.08     5777.72     65.84 o
  -5   1   4     4505.79     4635.12     52.41 o
  -3   1   4     2825.17     2881.41     33.72 o
  -1   1   4     1736.82     1782.02     29.75 o
   1   1   4     1873.61     1844.25     26.54 o
   3   1   4     3972.83     3927.67     50.20 o
   5   1   4       80.41       64.28     10.24 o
   7   1   4        1.15       11.63      7.84 o
   9   1   4        0.81        2.58     12.23 o
  11   1   4       72.04       81.26     28.35 o
  13   1   4       11.58       39.14     20.68 o
 -22   2   4       50.62       43.29     21.78 o
 -20   2   4       23.70       26.19     18.14 o
 -18   2   4       46.45       32.13     20.79 o
 -16   2   4     2135.36     1978.95     66.77 o
 -14   2   4       17.62       13.35     12.29 o
 -12   2   4       16.92       35.67      7.92 o
 -10   2   4     2235.47     2301.92     32.00 o
  -8   2   4     5235.96     4690.28    133.36 o
  -6   2   4     2848.74     2821.76     51.27 o
  -4   2   4       16.72        8.11      3.75 o
  -2   2   4     6222.95     6080.30     75.92 o
   0   2   4      329.50      312.30      9.27 o
   2   2   4      840.78      885.51     18.79 o
   4   2   4       10.05        4.11      5.75 o
   6   2   4      572.28      629.00     22.48 o
   8   2   4      307.44      342.03     24.05 o
  10   2   4      205.68      189.33     35.91 o
 -21   3   4       66.23       43.35     20.79 o
 -19   3   4      362.46      344.32     43.47 o
 -17   3   4      865.87      877.47     46.71 o
 -15   3   4      182.77      199.04     51.96 o
 -13   3   4     2210.45     2174.05     76.82 o
 -11   3   4     5114.67     5131.17     64.91 o
  -9   3   4    12604.09    12412.30    114.51 o
  -7   3   4     9710.51     9393.53     86.55 o
  -5   3   4    32059.79    31503.96    335.25 o
  -3   3   4     9124.43     9445.20     84.91 o
  -1   3   4     5030.37     4550.45     51.47 o
   1   3   4     6515.91     6392.43     70.56 o
   3   3   4     7920.12     8402.66    104.65 o
   5   3   4      579.11      565.36     20.34 o
   7   3   4     2464.27     2609.23     63.46 o
   9   3   4      190.70      229.41     23.35 o
  11   3   4        2.03      -17.01     17.01 o
  13   3   4      284.53      298.57     45.35 o
 -20   4   4       72.47       91.78     24.69 o
 -18   4   4      199.99      254.90     38.74 o
 -16   4   4      460.98      416.70     33.41 o
 -14   4   4     3048.29     2944.53     78.81 o
 -12   4   4     2201.50     2080.73     33.72 o
 -10   4   4     2492.56     2372.03     34.21 o
  -8   4   4     6092.29     6120.42     56.63 o
  -6   4   4     7585.82     7326.28     70.45 o
  -4   4   4    11402.21    10721.03    333.87 o
  -2   4   4     2125.49     1966.22     26.31 o
   0   4   4    22131.63    22654.17    193.24 o
   2   4   4     6967.31     7157.17     80.71 o
   4   4   4     1103.68     1018.24     35.26 o
   6   4   4      371.47      383.82     41.92 o
   8   4   4      597.33      607.68     26.28 o
  10   4   4      587.33      628.48     37.34 o
  12   4   4       73.11       19.20     16.66 o
 -21   5   4        6.92        0.70     18.90 o
 -19   5   4       12.99       -4.16     15.73 o
 -17   5   4      238.90      200.71     27.37 o
 -15   5   4      511.81      539.88     44.40 o
 -13   5   4       17.93       29.77      8.58 o
 -11   5   4      670.67      576.60     23.52 o
  -9   5   4       80.69      103.73      7.53 o
  -7   5   4     1669.67     1816.05     24.31 o
  -5   5   4     1185.39     1563.36     30.85 o
  -3   5   4      197.20      168.37      9.76 o
  -1   5   4    10925.83    12068.83    110.25 o
   1   5   4       15.28        3.07      5.08 o
   3   5   4       16.19       44.64      7.56 o
   5   5   4       21.01       19.94     10.44 o
   7   5   4       70.53       52.84     19.84 o
   9   5   4      448.61      446.76     43.47 o
  11   5   4      270.12      186.12     31.18 o
  13   5   4      166.96      156.85     39.69 o
 -20   6   4       58.85       -2.02     36.85 o
 -18   6   4       21.40       26.46     18.90 o
 -16   6   4      162.21      151.10     24.69 o
 -14   6   4      285.26      295.91     21.13 o
 -12   6   4      387.23      391.93     19.38 o
 -10   6   4     1309.06     1297.81     30.70 o
  -8   6   4       68.63       58.57      7.23 o
  -6   6   4      325.04      285.36     12.27 o
  -4   6   4        3.65        6.32      3.81 o
  -2   6   4     6814.45     7357.76     82.98 o
   0   6   4     3737.26     4040.42     81.83 o
   2   6   4       26.21       10.63      5.73 o
   4   6   4      513.79      473.83     23.94 o
   6   6   4      226.14      258.26     44.40 o
   8   6   4      110.44       77.16     18.57 o
  10   6   4      839.34      971.94     46.71 o
  12   6   4        4.13      -23.62     23.62 o
 -19   7   4      190.91      284.55     36.08 o
 -17   7   4      417.39      367.52     35.39 o
 -15   7   4       94.32      145.83     23.94 o
 -13   7   4     1277.05     1176.15     37.47 o
 -11   7   4      869.63      868.32     27.46 o
  -9   7   4      421.84      431.22     18.62 o
  -7   7   4      319.74      337.91     25.27 o
  -5   7   4     2997.16     2929.11     38.70 o
  -3   7   4      860.54      826.27     30.85 o
  -1   7   4     1951.44     1961.21     34.43 o
   1   7   4      201.84      196.41     11.71 o
   3   7   4     1304.25     1291.58     34.16 o
   5   7   4      220.90      203.60     43.47 o
   7   7   4      305.46      345.71     30.23 o
   9   7   4      583.44      646.95     40.09 o
  11   7   4      143.66       89.06     22.60 o
  13   7   4        3.34      -17.22     17.22 o
 -20   8   4        0.94        3.78     24.57 o
 -18   8   4      185.13      208.00     37.79 o
 -16   8   4       12.66       26.60     16.34 o
 -14   8   4       38.49       42.14     17.06 o
 -12   8   4     1440.72     1346.25     40.60 o
 -10   8   4      197.48      197.79     15.53 o
  -8   8   4       95.80      137.37     18.27 o
  -6   8   4        1.95        2.57      6.51 o
  -4   8   4     2281.55     2345.21     34.98 o
  -2   8   4      903.62      985.76     21.89 o
   0   8   4     1723.12     1923.95     46.64 o
   2   8   4     2120.12     2145.43     47.21 o
   4   8   4      287.92      228.49     24.69 o
   6   8   4        1.27       -6.90     13.16 o
   8   8   4      160.59      141.27     36.85 o
  10   8   4      102.30       40.48     20.42 o
  12   8   4       41.83       28.35     21.38 o
 -19   9   4        4.32       42.15     22.02 o
 -17   9   4       23.68       39.99     20.68 o
 -15   9   4        2.36      -18.90     18.90 o
 -13   9   4     1513.31     1509.76     46.27 o
 -11   9   4      217.40      234.73     19.63 o
  -9   9   4      117.90      126.47     13.44 o
  -7   9   4      334.30      336.81     24.33 o
  -5   9   4       83.14       93.22     14.73 o
  -3   9   4      215.74      198.62     13.81 o
  -1   9   4      262.06      242.93     17.75 o
   1   9   4      210.14      195.14     16.63 o
   3   9   4      107.74       94.89     19.35 o
   5   9   4      180.44      231.54     26.62 o
   7   9   4      124.56       99.28     22.02 o
   9   9   4       52.92       32.19     27.40 o
  11   9   4       16.05       50.22     22.02 o
 -18  10   4      145.20      147.02     35.91 o
 -16  10   4       53.51       61.51     21.78 o
 -14  10   4        2.38       -4.45     10.95 o
 -12  10   4     1639.40     1648.27     48.93 o
 -10  10   4      856.18      805.28     29.22 o
  -8  10   4      456.14      529.65     23.48 o
  -6  10   4      772.87      744.07     25.69 o
  -4  10   4       57.06       70.55     22.37 o
  -2  10   4     2081.77     2055.69     49.31 o
   0  10   4       57.91       49.54     12.16 o
   2  10   4     1456.20     1363.66     53.45 o
   4  10   4      180.88      165.40     24.69 o
   6  10   4      295.98      317.29     32.72 o
   8  10   4      101.36       63.30     25.51 o
  10  10   4        9.39        6.06     19.07 o
 -17  11   4       99.62       82.63     26.62 o
 -15  11   4      218.05      212.22     30.64 o
 -13  11   4       11.48       41.16     14.16 o
 -11  11   4      141.04      164.75     20.67 o
  -9  11   4     1023.21     1022.66     38.15 o
  -7  11   4      103.14      115.05     14.19 o
  -5  11   4     4027.26     4092.01     66.04 o
  -3  11   4     1285.89     1195.36     38.36 o
  -1  11   4       95.29      110.10     17.70 o
   1  11   4      314.70      266.97     27.96 o
   3  11   4      123.18      136.02     23.35 o
   5  11   4       19.98       -9.21     15.87 o
   7  11   4        2.99       -5.82     16.34 o
   9  11   4       95.63       88.94     33.07 o
 -16  12   4       14.79        9.07     19.91 o
 -14  12   4        0.29       31.53     16.16 o
 -12  12   4        1.85        3.53     12.92 o
 -10  12   4        5.53       -1.41     13.47 o
  -8  12   4      227.40      239.74     28.89 o
  -6  12   4      117.37       93.37     16.70 o
  -4  12   4      170.15      209.30     21.77 o
  -2  12   4      393.08      349.62     24.61 o
   0  12   4       14.57       -1.21     17.01 o
   2  12   4        2.18      -13.12     13.12 o
   4  12   4      185.44      232.96     30.64 o
   6  12   4       16.65       23.04     20.42 o
   8  12   4       53.29       91.43     42.52 o
 -15  13   4      196.27      210.73     26.72 o
 -13  13   4       38.37       44.88     17.67 o
 -11  13   4        1.30        4.35     14.38 o
  -9  13   4     1432.25     1542.36     62.71 o
  -7  13   4      228.08      231.22     34.45 o
  -5  13   4     1843.10     1811.88     53.44 o
  -3  13   4      341.41      331.92     38.02 o
  -1  13   4      442.39      438.63     47.25 o
   1  13   4      246.49      229.81     30.38 o
   3  13   4       17.14        0.41     17.45 o
   5  13   4      271.51      299.07     36.59 o
   7  13   4        6.04       17.44     23.35 o
 -12  14   4      265.42      235.35     39.89 o
 -10  14   4      489.39      473.24     34.99 o
  -8  14   4       77.35      119.36     25.39 o
  -6  14   4      286.32      324.46     27.90 o
  -4  14   4       88.77       90.26     18.89 o
  -2  14   4      353.34      394.18     44.40 o
   0  14   4      244.27      268.64     34.43 o
   2  14   4      555.46      576.91     81.26 o
   4  14   4      198.97      254.87     40.62 o
   6  14   4      189.31       99.21     29.40 o
 -11  15   4        3.82        1.40     15.30 o
  -9  15   4        3.45      -17.88     18.90 o
  -7  15   4      117.48       62.82     53.86 o
  -5  15   4        0.32       -5.15     14.37 o
  -3  15   4       26.17       29.70     18.14 o
  -1  15   4       34.59       38.91     22.60 o
   1  15   4      135.37      166.15     31.38 o
   3  15   4       34.54      106.45     29.52 o
  -8  16   4        4.76        8.59     20.60 o
  -6  16   4       24.48       64.00     26.46 o
  -4  16   4       82.32      105.13     29.04 o
  -2  16   4        0.20       -4.45     20.42 o
   0  16   4       16.38       28.56     25.51 o
 -21   1   5       54.79       31.14     16.34 o
 -19   1   5      382.91      342.14     36.85 o
 -17   1   5      227.56      241.89     26.72 o
 -15   1   5      280.41      267.61     17.19 o
 -13   1   5    12056.96    12267.10    137.84 o
 -11   1   5       13.25        7.56      5.14 o
  -9   1   5     1305.80     1737.42     30.69 o
  -7   1   5     4482.76     4864.06     57.85 o
  -5   1   5     8972.80     8763.06     89.62 o
  -3   1   5       99.93      131.32      9.12 o
  -1   1   5     1429.06     1211.24     25.03 o
   1   1   5     4755.99     4787.08     55.76 o
   3   1   5       62.97       49.95      6.70 o
   5   1   5        1.43       -5.31      5.73 o
   7   1   5      200.48      210.35     33.11 o
   9   1   5      104.36      122.47     21.25 o
  11   1   5       53.37       63.25     31.18 o
  13   1   5       72.65       47.25     34.01 o
 -22   2   5      199.30      179.42     31.99 o
 -20   2   5      519.36      531.01     60.47 o
 -18   2   5      354.42      405.68     34.66 o
 -16   2   5      476.81      490.10     27.23 o
 -14   2   5      518.84      497.01     24.71 o
 -12   2   5      358.01      356.77     19.37 o
 -10   2   5     2429.78     2374.58     46.18 o
  -8   2   5     4219.27     4396.32     46.89 o
  -6   2   5    12386.18    12421.74    124.21 o
  -4   2   5     4045.38     4088.12     47.02 o
  -2   2   5      716.53      713.17     19.44 o
   0   2   5     6246.09     6173.86     67.15 o
   2   2   5     1078.30      935.76     20.00 o
   4   2   5        4.20        0.31      5.31 o
   6   2   5     1172.77     1235.15     35.42 o
   8   2   5      562.43      546.22     34.43 o
  10   2   5      194.78      207.68     27.37 o
  12   2   5       21.88       13.23     30.23 o
 -21   3   5       49.87       63.08     22.25 o
 -19   3   5       17.25       22.76     16.34 o
 -17   3   5        8.23       28.44     13.98 o
 -15   3   5        0.44       14.07     13.23 o
 -13   3   5       16.18       18.62      7.64 o
 -11   3   5     2685.41     2720.48     37.64 o
  -9   3   5     1024.41     1222.02     27.27 o
  -7   3   5     1268.65     1270.63     26.34 o
  -5   3   5     1690.92     1813.23     27.80 o
  -3   3   5        8.60        1.50      2.93 o
  -1   3   5       91.57       94.79      9.41 o
   1   3   5      156.28      120.91     10.91 o
   3   3   5     3999.09     3995.03     64.85 o
   5   3   5      108.47       79.50     13.98 o
   7   3   5       32.88       37.70     21.73 o
   9   3   5       62.22       58.58     24.57 o
  11   3   5        5.36       35.91     26.46 o
  13   3   5        3.41       11.58     19.91 o
 -22   4   5       42.44       23.34     20.42 o
 -20   4   5      314.40      271.36     34.05 o
 -18   4   5      218.87      223.86     40.62 o
 -16   4   5      284.01      233.00     26.03 o
 -14   4   5       12.18       15.34      9.05 o
 -12   4   5      435.37      416.35     17.19 o
 -10   4   5     2935.42     2960.95     39.35 o
  -8   4   5      368.17      364.67     11.54 o
  -6   4   5    10747.78    11270.42    103.17 o
  -4   4   5     3366.16     3394.01     39.13 o
  -2   4   5    10805.65    11682.18    109.23 o
   0   4   5       46.82       36.99      5.47 o
   2   4   5       15.52        5.30      7.48 o
   4   4   5     1759.88     1744.20     48.10 o
   6   4   5      881.47      913.33     57.64 o
   8   4   5       22.21       23.53     21.73 o
  10   4   5      203.24      168.18     37.79 o
  12   4   5       15.94       33.01     19.91 o
 -21   5   5      105.61       88.82     24.05 o
 -19   5   5      179.45      172.44     27.37 o
 -17   5   5      640.40      646.59     41.36 o
 -15   5   5      214.50      239.70     22.07 o
 -13   5   5     3346.39     3415.43     56.10 o
 -11   5   5     8803.77     8688.70    103.10 o
  -9   5   5     3054.03     2961.82     38.27 o
  -7   5   5     2036.53     1939.04     56.44 o
  -5   5   5     7378.30     7505.51     74.41 o
  -3   5   5     5310.09     5090.70     54.87 o
  -1   5   5     2469.42     2224.77     31.14 o
   1   5   5     4367.96     4493.20     61.71 o
   3   5   5     7441.51     7210.97    101.90 o
   5   5   5      434.08      456.09     32.68 o
   7   5   5      417.30      425.74     34.01 o
   9   5   5      181.00      202.22     26.03 o
  11   5   5       48.91       79.37     30.23 o
 -20   6   5      179.08      225.52     33.89 o
 -18   6   5     1101.49     1365.60     91.65 o
 -16   6   5      129.08      152.17     24.05 o
 -14   6   5      783.50      820.72     46.01 o
 -12   6   5     2900.32     2887.83     50.84 o
 -10   6   5     3511.51     3460.06     54.16 o
  -8   6   5      883.11      765.20     17.73 o
  -6   6   5      625.36      615.26     30.77 o
  -4   6   5     8034.57     7940.79     89.37 o
  -2   6   5      136.47      103.96      7.92 o
   0   6   5     1148.20     1141.69     22.95 o
   2   6   5     3242.24     3393.25     60.68 o
   4   6   5      108.65      116.44     18.57 o
   6   6   5      239.11      254.05     26.03 o
   8   6   5      329.08      302.02     32.13 o
  10   6   5       53.84       83.79     26.46 o
  12   6   5      145.17      147.39     39.69 o
 -21   7   5        0.42       11.59     19.91 o
 -19   7   5      333.04      258.23     33.41 o
 -17   7   5        0.91      -10.84     12.23 o
 -15   7   5        0.12       -9.72      9.72 o
 -13   7   5      117.17      126.26     14.46 o
 -11   7   5      506.39      517.80     21.36 o
  -9   7   5       26.87       18.91      7.61 o
  -7   7   5       16.49        7.16      5.07 o
  -5   7   5      677.34      642.76     23.64 o
  -3   7   5      749.56      774.95     21.26 o
  -1   7   5        1.84       -4.48      4.74 o
   1   7   5      801.82      827.35     28.54 o
   3   7   5       56.91       37.88     13.98 o
   5   7   5      342.15      381.35     35.91 o
   7   7   5        3.73       -1.04     13.16 o
   9   7   5        0.92        0.66     15.33 o
  11   7   5       23.45       56.69     30.23 o
 -20   8   5      233.05      236.21     35.39 o
 -18   8   5      178.31      213.88     39.69 o
 -16   8   5      105.97      106.17     23.35 o
 -14   8   5      665.83      725.14     28.24 o
 -12   8   5       53.52       64.92     11.79 o
 -10   8   5      363.27      341.92     18.65 o
  -8   8   5      106.31       97.87     18.12 o
  -6   8   5     1907.77     1912.46     36.98 o
  -4   8   5      195.28      222.79     11.84 o
  -2   8   5       76.57       87.51     11.47 o
   0   8   5      357.32      316.43     16.53 o
   2   8   5     1579.51     1576.33     53.45 o
   4   8   5        7.37      -10.84     10.84 o
   6   8   5       32.59       16.06     16.03 o
   8   8   5      104.08      112.63     22.72 o
  10   8   5       93.69       61.98     23.35 o
 -19   9   5       30.65        8.64     18.14 o
 -17   9   5       36.83       26.86     20.79 o
 -15   9   5      295.38      301.29     32.72 o
 -13   9   5      317.83      343.74     25.97 o
 -11   9   5       12.84       17.38      9.20 o
  -9   9   5      920.47      775.27     26.19 o
  -7   9   5      446.04      450.03     19.56 o
  -5   9   5     1233.00     1137.09     58.51 o
  -3   9   5      249.49      272.18     13.51 o
  -1   9   5      126.18      162.71     16.57 o
   1   9   5     1153.39     1103.37     93.55 o
   3   9   5       59.55       83.28     19.07 o
   5   9   5       77.88       95.32     34.96 o
   7   9   5       59.55       34.26     24.57 o
   9   9   5       99.32       87.08     23.94 o
 -18  10   5        5.90        5.67     18.71 o
 -16  10   5       64.63       35.66     41.57 o
 -14  10   5       43.51       21.25     13.47 o
 -12  10   5      139.56      141.81     16.51 o
 -10  10   5     1649.27     1534.80     39.39 o
  -8  10   5        3.23        1.12      8.37 o
  -6  10   5      651.62      563.74     22.65 o
  -4  10   5        1.08       -5.08      7.07 o
  -2  10   5       25.95       29.11     11.79 o
   0  10   5     1060.14     1026.51     36.55 o
   2  10   5       11.03        3.40     13.16 o
   4  10   5      184.93      166.85     25.28 o
   6  10   5       89.71      146.04     26.03 o
   8  10   5       40.39       24.99     20.42 o
 -17  11   5      286.93      306.41     37.92 o
 -15  11   5       38.77       27.30     19.35 o
 -13  11   5      241.21      261.19     36.43 o
 -11  11   5      110.91      148.45     17.19 o
  -9  11   5     2617.46     2742.51     54.28 o
  -7  11   5        3.50       -8.23      8.23 o
  -5  11   5      661.28      745.10     61.34 o
  -3  11   5      850.25      835.77     41.42 o
  -1  11   5      615.61      589.06     37.34 o
   1  11   5      421.90      416.40     87.87 o
   3  11   5        0.49        2.52     18.90 o
   5  11   5      477.04      530.36     42.07 o
   7  11   5        0.20       10.79     19.91 o
 -16  12   5       57.79       94.29     26.62 o
 -14  12   5      337.77      324.25     29.08 o
 -12  12   5     1024.70      982.65     41.76 o
 -10  12   5       20.96       38.89     14.43 o
  -8  12   5      131.29      180.00     17.60 o
  -6  12   5     3459.15     3382.30    119.30 o
  -4  12   5      837.57      820.83     35.91 o
  -2  12   5     3255.88     3252.92    167.24 o
   0  12   5      240.32      235.67     36.85 o
   2  12   5      560.91      539.43     40.73 o
   4  12   5      213.84      212.92     30.73 o
   6  12   5      110.34       89.84     25.83 o
 -15  13   5       24.89       29.24     22.25 o
 -13  13   5       49.53       47.10     19.26 o
 -11  13   5      627.24      679.00     46.09 o
  -9  13   5      430.75      458.41     38.06 o
  -7  13   5       84.47       94.09     23.96 o
  -5  13   5       72.89      112.45     19.20 o
  -3  13   5      145.17      178.21     27.37 o
  -1  13   5      156.88      207.82     28.52 o
   1  13   5       54.20       79.37     23.06 o
   3  13   5      125.14      103.08     26.03 o
   5  13   5      157.39      116.95     29.52 o
 -14  14   5       49.50       49.40     19.72 o
 -12  14   5        7.80       20.44     28.35 o
 -10  14   5      128.11       86.16     24.48 o
  -8  14   5       10.45        4.24     14.59 o
  -6  14   5      368.04      309.68     27.62 o
  -4  14   5       91.67       80.72     22.68 o
  -2  14   5      197.13      156.09     27.17 o
   0  14   5       17.54       27.64     20.88 o
   2  14   5       11.47      -16.28     16.28 o
   4  14   5       33.22       -2.67     22.25 o
 -11  15   5       43.93       13.78     22.25 o
  -9  15   5      346.26      335.38     38.06 o
  -7  15   5       66.05       49.36     23.62 o
  -5  15   5       35.91       21.29     20.79 o
  -3  15   5       19.41       60.63     23.06 o
  -1  15   5      179.51      235.88     34.66 o
   1  15   5       27.11       18.58     22.32 o
  -8  16   5        0.75      -20.79     20.79 o
  -6  16   5      128.22      132.22     28.71 o
  -4  16   5       24.59       30.23     23.06 o
  -2  16   5        3.42       11.12     22.25 o
 -22   0   6     1251.23     1233.97     88.82 o
 -20   0   6      865.18      846.58     71.81 o
 -18   0   6        5.17        3.78     17.01 o
 -16   0   6     1106.22     1058.64    105.82 o
 -14   0   6     1968.97     1972.98    102.04 o
 -12   0   6     3098.65     3127.10     70.78 o
 -10   0   6    25644.10    26670.33    364.12 o
  -8   0   6     1743.73     2353.88     72.75 o
  -6   0   6      680.92     1045.70     28.59 o
  -4   0   6     2398.90     2612.26     46.73 o
  -2   0   6     3405.47     3307.68     87.87 o
   0   0   6     1271.42     1314.23     36.85 o
   2   0   6      221.58      220.43     14.58 o
   4   0   6     1153.08     1184.84     62.36 o
   6   0   6      175.74      196.53     34.01 o
   8   0   6        0.89        7.56     20.79 o
  10   0   6        7.78       64.25     30.23 o
  12   0   6        7.70       41.57     32.13 o
 -23   1   6       22.63       -5.67     18.90 o
 -21   1   6        0.40       -4.05     13.98 o
 -19   1   6      855.62      971.34     50.10 o
 -17   1   6      176.48      164.08     15.81 o
 -15   1   6      130.16      132.28     13.17 o
 -13   1   6      251.69      256.80     14.82 o
 -11   1   6        6.02       11.57      5.66 o
  -9   1   6      764.70      619.52     17.67 o
  -7   1   6     6598.92     7320.09     80.45 o
  -5   1   6      183.82      227.58      8.84 o
  -3   1   6     1047.94     1001.45     22.93 o
  -1   1   6     2311.56     2151.57     38.36 o
   1   1   6      157.66      181.13     12.63 o
   3   1   6        9.55        4.09      7.48 o
   5   1   6        0.78       -5.67     12.03 o
   7   1   6      291.66      292.31     27.96 o
   9   1   6       12.58       -4.73     16.03 o
  11   1   6        0.19      -15.12     18.00 o
 -22   2   6      386.29      351.62     39.40 o
 -20   2   6     1184.11     1194.40    101.10 o
 -18   2   6      324.99      301.05     34.43 o
 -16   2   6      102.49       78.23     18.55 o
 -14   2   6     1845.73     1680.32     37.04 o
 -12   2   6     1837.46     1844.39     36.21 o
 -10   2   6     3928.06     4277.30     57.56 o
  -8   2   6     1585.88     1779.48     30.42 o
  -6   2   6     1635.13     1577.09     31.64 o
  -4   2   6        9.60        5.39      5.50 o
  -2   2   6      179.79      168.05     11.39 o
   0   2   6      118.86       99.96     10.54 o
   2   2   6     1859.47     1910.06     40.24 o
   4   2   6      424.67      452.54     21.33 o
   6   2   6      297.76      361.13     27.96 o
   8   2   6       31.63       38.74     18.57 o
  10   2   6       84.38       51.61     21.25 o
  12   2   6        0.82       26.46     32.13 o
 -23   3   6       11.28       11.89     20.42 o
 -21   3   6       93.86      139.74     26.03 o
 -19   3   6     1832.07     1970.61     72.12 o
 -17   3   6      558.69      540.24     37.41 o
 -15   3   6      909.02      839.67     27.07 o
 -13   3   6     5485.54     5329.26     73.58 o
 -11   3   6       61.22       98.03      9.80 o
  -9   3   6       93.20       87.90      8.44 o
  -7   3   6    17191.18    16804.51    147.45 o
  -5   3   6     8241.42     8264.08     87.50 o
  -3   3   6     2873.98     3028.99     52.61 o
  -1   3   6     2043.08     2028.93     56.42 o
   1   3   6     6627.29     6729.69    106.79 o
   3   3   6      748.25      715.28     26.01 o
   5   3   6        5.03       -0.83      9.41 o
   7   3   6      766.59      903.52     43.29 o
   9   3   6      451.17      582.03     60.47 o
  11   3   6       28.75        1.89     30.23 o
 -22   4   6      283.68      285.39     36.08 o
 -20   4   6        6.58       10.66     16.66 o
 -18   4   6      301.92      302.24     31.38 o
 -16   4   6       18.47        5.13      9.30 o
 -14   4   6     3583.26     3523.28     70.11 o
 -12   4   6     3676.38     3787.45     56.86 o
 -10   4   6       75.02       72.32      6.70 o
  -8   4   6     4595.86     4710.01     58.65 o
  -6   4   6    11023.04    10985.53    114.37 o
  -4   4   6     2980.50     2968.91     36.43 o
  -2   4   6       87.21       89.88     12.28 o
   0   4   6     5550.71     5391.46     79.82 o
   2   4   6     1767.97     1774.52     41.10 o
   4   4   6      307.04      305.62     19.57 o
   6   4   6     1568.91     1577.23     59.84 o
   8   4   6      131.90       62.36     30.23 o
  10   4   6       40.26       55.74     25.51 o
 -21   5   6      237.67      136.56     27.96 o
 -19   5   6        0.17       18.67     29.29 o
 -17   5   6      348.90      323.62     25.71 o
 -15   5   6      571.54      677.76     30.82 o
 -13   5   6      454.44      432.26     23.95 o
 -11   5   6     1581.97     1691.28     33.42 o
  -9   5   6      153.13      130.40      8.61 o
  -7   5   6     2779.82     2830.09     37.15 o
  -5   5   6      510.39      480.46     13.99 o
  -3   5   6     1754.89     1740.06     26.81 o
  -1   5   6      264.51      264.16     14.62 o
   1   5   6      149.41      118.80     11.79 o
   3   5   6       96.76       86.38     11.73 o
   5   5   6        3.78       -1.93      8.93 o
   7   5   6        0.84       -3.14     11.04 o
   9   5   6        4.31       -0.71     15.87 o
  11   5   6        6.92      -17.75     18.57 o
 -22   6   6       90.30       67.16     31.18 o
 -20   6   6        1.42      -22.68     22.68 o
 -18   6   6        5.41      -11.34     12.57 o
 -16   6   6       26.00       27.89     13.00 o
 -14   6   6      659.96      767.70     40.42 o
 -12   6   6      449.46      448.57     23.62 o
 -10   6   6     2670.61     2748.06     44.93 o
  -8   6   6     1464.62     1322.08     28.04 o
  -6   6   6     1009.31      951.08     20.31 o
  -4   6   6       12.29       11.36      7.56 o
  -2   6   6     1388.86     1396.67     30.65 o
   0   6   6      296.14      260.28     16.64 o
   2   6   6      710.36      661.54     24.55 o
   4   6   6      129.08      118.93     15.83 o
   6   6   6      466.54      418.30     49.28 o
   8   6   6        1.28        7.22     14.52 o
  10   6   6        9.98       11.07     21.73 o
 -21   7   6      124.19      168.52     32.07 o
 -19   7   6       19.34       10.39     17.37 o
 -17   7   6     1015.66     1062.29     53.40 o
 -15   7   6     1063.79     1110.65     54.46 o
 -13   7   6      584.02      562.42     23.73 o
 -11   7   6     1193.98     1237.27     37.26 o
  -9   7   6      674.42      674.83     21.77 o
  -7   7   6     3201.13     3063.24     52.90 o
  -5   7   6     1751.73     1749.59     32.10 o
  -3   7   6      229.94      247.04     14.34 o
  -1   7   6     1779.32     1772.11     36.26 o
   1   7   6      313.48      295.53     27.82 o
   3   7   6       62.40       47.68     13.00 o
   5   7   6      594.46      665.38     38.74 o
   7   7   6      150.11      171.61     26.03 o
   9   7   6       36.83       85.61     25.51 o
 -20   8   6      125.75      106.64     27.17 o
 -18   8   6      267.66      224.09     31.38 o
 -16   8   6       64.17       71.69     19.13 o
 -14   8   6      505.38      551.12     25.75 o
 -12   8   6      234.88      232.25     19.86 o
 -10   8   6       49.60       40.34     11.12 o
  -8   8   6      442.35      468.30     22.75 o
  -6   8   6      873.23      897.12     22.15 o
  -4   8   6       32.91       44.74      8.84 o
  -2   8   6       32.13       41.70     11.18 o
   0   8   6      418.68      417.80     29.44 o
   2   8   6        7.07        3.60     10.20 o
   4   8   6        2.19       -0.47     11.24 o
   6   8   6        1.44      -12.54     17.95 o
   8   8   6      104.73       87.57     23.35 o
  10   8   6        3.99      -17.01     26.46 o
 -19   9   6       15.55       46.13     22.60 o
 -17   9   6     1173.27     1281.55     59.36 o
 -15   9   6      154.26      159.41     21.44 o
 -13   9   6      273.17      244.80     19.29 o
 -11   9   6       36.44       53.66     13.43 o
  -9   9   6      135.62      121.58     12.82 o
  -7   9   6      406.25      401.72     22.07 o
  -5   9   6      874.37      866.39     25.59 o
  -3   9   6       29.10       28.57     10.30 o
  -1   9   6       46.02       35.32     15.28 o
   1   9   6        2.39       16.12     11.24 o
   3   9   6      125.04       91.49     18.89 o
   5   9   6      319.21      317.62     41.57 o
   7   9   6        5.92        1.74     17.01 o
   9   9   6       27.80       41.51     22.02 o
 -18  10   6      299.30      306.14     36.73 o
 -16  10   6       42.39       53.04     19.91 o
 -14  10   6     1139.63     1174.90     37.63 o
 -12  10   6      549.39      536.00     30.51 o
 -10  10   6      921.20     1043.43     56.04 o
  -8  10   6      543.56      547.08     23.02 o
  -6  10   6     2560.34     2522.02     56.59 o
  -4  10   6       20.19        8.60      9.93 o
  -2  10   6     1376.34     1404.48     48.89 o
   0  10   6      228.98      251.91     21.44 o
   2  10   6      921.54      927.65     37.37 o
   4  10   6      106.93      115.98     19.57 o
   6  10   6        4.24       33.53     20.42 o
   8  10   6      122.70      135.16     63.30 o
 -17  11   6        1.43       -8.86     16.02 o
 -15  11   6       76.29       68.97     22.72 o
 -13  11   6       74.02       81.83     18.49 o
 -11  11   6      487.79      427.51     28.16 o
  -9  11   6      377.68      425.59     22.56 o
  -7  11   6       63.08       41.44     10.85 o
  -5  11   6      463.71      461.46     33.89 o
  -3  11   6     1512.29     1432.98     94.48 o
  -1  11   6      296.25      292.60     29.31 o
   1  11   6      596.57      568.18     43.95 o
   3  11   6      196.24      186.99     22.48 o
   5  11   6      113.25      124.25     21.60 o
   7  11   6       10.33       41.09     18.14 o
 -16  12   6       25.60       79.37     25.39 o
 -14  12   6        2.13      -16.66     16.66 o
 -12  12   6       26.72       58.80     16.57 o
 -10  12   6      111.46      149.16     20.90 o
  -8  12   6      199.85      160.33     24.82 o
  -6  12   6        1.51       12.16     24.57 o
  -4  12   6       79.42       48.29     17.71 o
  -2  12   6      221.12      141.38     39.69 o
   0  12   6       24.72       37.25     18.57 o
   2  12   6       22.42       19.14     14.16 o
   4  12   6       21.22       35.38     16.39 o
   6  12   6       14.21        6.42     17.67 o
 -15  13   6       36.61        8.65     57.64 o
 -13  13   6      192.41      234.31     51.03 o
 -11  13   6       78.64       62.58     18.10 o
  -9  13   6      308.47      321.74     32.72 o
  -7  13   6       66.01       28.20     26.46 o
  -5  13   6      546.69      505.21     38.68 o
  -3  13   6      966.66      916.66     55.74 o
  -1  13   6       12.94       12.75     18.57 o
   1  13   6      381.61      344.52     37.34 o
   3  13   6      165.30      185.01     30.87 o
   5  13   6      100.98       69.92     37.79 o
 -14  14   6      295.87      308.90     39.40 o
 -12  14   6       98.99      130.39     28.35 o
 -10  14   6       86.68      124.36     26.72 o
  -8  14   6      613.10      617.93     62.36 o
  -6  14   6      800.67      757.00     88.82 o
  -4  14   6        7.74        5.74     27.40 o
  -2  14   6      109.64       70.97     23.61 o
   0  14   6       94.42       98.93     30.23 o
   2  14   6      384.50      449.43     59.52 o
 -11  15   6       19.20       51.96     24.05 o
  -9  15   6        0.50       -3.78     26.46 o
  -7  15   6      169.49      196.60     30.73 o
  -5  15   6       97.15      102.83     26.78 o
  -3  15   6       28.57       38.57     22.60 o
  -1  15   6        9.03       17.72     20.88 o
  -6  16   6        2.28      -13.23     28.35 o
 -23   1   7       30.59       39.62     21.73 o
 -21   1   7      226.16      293.37     34.96 o
 -19   1   7     1866.41     1923.81     48.08 o
 -17   1   7     1161.33     1135.07     33.91 o
 -15   1   7      595.52      574.45     22.88 o
 -13   1   7     4556.74     4316.30     63.46 o
 -11   1   7     3172.65     3071.93     47.70 o
  -9   1   7     6233.54     6308.16     75.55 o
  -7   1   7    21565.19    23159.85    221.68 o
  -5   1   7     3315.23     3732.29     45.60 o
  -3   1   7      205.63      196.91     12.16 o
  -1   1   7     1314.42     1392.56     52.07 o
   1   1   7     1147.30     1158.45     42.07 o
   3   1   7       45.22       32.47     14.52 o
   5   1   7      422.69      497.86     33.33 o
   7   1   7      514.67      517.18     37.34 o
   9   1   7       29.59       38.59     20.68 o
  11   1   7        0.68       11.34     30.23 o
 -22   2   7      534.50      572.58     64.25 o
 -20   2   7       19.76       22.10     15.33 o
 -18   2   7      959.20     1000.58     32.97 o
 -16   2   7     2949.92     2962.94     55.08 o
 -14   2   7     2940.68     2699.80     48.74 o
 -12   2   7      519.75      542.89     19.36 o
 -10   2   7     1172.49     1157.75     20.99 o
  -8   2   7      817.30      759.61     19.68 o
  -6   2   7     9354.28     9573.17    119.88 o
  -4   2   7     3976.45     4014.03     61.33 o
  -2   2   7      606.30      651.25     21.41 o
   0   2   7     4165.30     4107.44     94.24 o
   2   2   7      340.68      306.61     24.69 o
   4   2   7      472.47      492.60     31.99 o
   6   2   7      187.46      201.86     26.03 o
   8   2   7       17.77       27.67     18.57 o
  10   2   7      105.46      137.95     41.57 o
 -23   3   7       16.75       19.52     19.91 o
 -21   3   7      870.41      894.13     80.31 o
 -19   3   7        1.80        0.09     17.95 o
 -17   3   7     2601.58     2724.88     65.08 o
 -15   3   7     3521.11     3411.21     57.86 o
 -13   3   7      249.30      234.00     17.39 o
 -11   3   7       42.09       34.00      7.04 o
  -9   3   7       23.54       17.96      5.86 o
  -7   3   7      141.98      119.18      8.63 o
  -5   3   7     1684.13     1632.87     25.66 o
  -3   3   7     1800.43     1785.45     37.47 o
  -1   3   7      751.07      755.29     25.25 o
   1   3   7       10.45       17.01      9.30 o
   3   3   7      284.68      276.20     25.83 o
   5   3   7       45.23       62.99     17.71 o
   7   3   7       10.19        8.47     16.34 o
   9   3   7       73.46       64.25     32.13 o
 -22   4   7      159.79      201.47     32.07 o
 -20   4   7      210.63      203.43     50.08 o
 -18   4   7       25.88       15.82     12.34 o
 -16   4   7     3414.97     3452.60     73.08 o
 -14   4   7     1169.36     1191.60     31.31 o
 -12   4   7     1165.86     1163.44     28.88 o
 -10   4   7      770.19      783.81     38.46 o
  -8   4   7      402.55      507.91     14.48 o
  -6   4   7      667.36      708.56     19.10 o
  -4   4   7      178.33      162.49     12.69 o
  -2   4   7     1006.08     1033.64     29.33 o
   0   4   7      618.17      597.77     31.92 o
   2   4   7       29.62       16.87     12.88 o
   4   4   7       67.16       48.71     29.29 o
   6   4   7      108.80      110.14     21.25 o
   8   4   7        7.21        5.67     28.35 o
  10   4   7       21.58       20.31     21.25 o
 -21   5   7      633.89      619.15    126.61 o
 -19   5   7      332.45      393.88     30.17 o
 -17   5   7      318.52      244.85     23.15 o
 -15   5   7      949.95      936.97     43.73 o
 -13   5   7      290.18      319.23     24.46 o
 -11   5   7     1381.85     1325.96     32.56 o
  -9   5   7     4514.03     4682.23     54.59 o
  -7   5   7     4267.98     4398.25     57.50 o
  -5   5   7       90.73       94.20      9.89 o
  -3   5   7     1501.08     1447.36     49.09 o
  -1   5   7     2746.99     2682.59     46.40 o
   1   5   7      804.52      770.16     25.19 o
   3   5   7      109.68      104.28     13.58 o
   5   5   7      616.44      725.83     59.52 o
   7   5   7      164.65      164.79     36.85 o
   9   5   7       82.07       61.72     23.35 o
 -22   6   7       67.14       74.33     26.03 o
 -20   6   7      127.00      145.31     27.96 o
 -18   6   7      560.91      535.49     33.38 o
 -16   6   7       16.14       19.01     12.34 o
 -14   6   7      841.85      832.66     37.25 o
 -12   6   7      180.12      188.11     20.69 o
 -10   6   7      209.86      202.84     12.29 o
  -8   6   7     6808.46     7095.60     75.35 o
  -6   6   7       64.12       35.56      6.63 o
  -4   6   7       18.98       20.89      7.93 o
  -2   6   7     1377.38     1283.75     31.12 o
   0   6   7      693.09      731.12     25.00 o
   2   6   7        0.83       -7.67      7.67 o
   4   6   7        5.67       10.55     11.39 o
   6   6   7       81.07       91.92     21.38 o
   8   6   7       87.81      113.65     25.83 o
 -21   7   7       33.73       37.79     20.88 o
 -19   7   7      410.42      409.71     39.27 o
 -17   7   7       88.37       95.68     18.10 o
 -15   7   7     1740.55     1852.38     52.63 o
 -13   7   7      174.00      160.23     17.73 o
 -11   7   7      320.34      375.08     32.29 o
  -9   7   7      270.10      322.92     23.18 o
  -7   7   7       55.06       76.48      8.98 o
  -5   7   7      679.01      621.15     21.48 o
  -3   7   7       42.47       42.91     12.12 o
  -1   7   7       54.98       65.71     11.28 o
   1   7   7      161.00      169.40     34.45 o
   3   7   7      112.95      104.10     16.57 o
   5   7   7       19.39       10.39     12.23 o
   7   7   7       38.94       28.63     18.00 o
   9   7   7       60.99       38.74     22.72 o
 -20   8   7      508.58      584.25     46.77 o
 -18   8   7       16.59        1.93     14.26 o
 -16   8   7       56.21       29.32     14.81 o
 -14   8   7     5233.95     5363.25     97.70 o
 -12   8   7      747.98      726.02     30.74 o
 -10   8   7      702.25      639.30     27.23 o
  -8   8   7      511.74      481.19     36.01 o
  -6   8   7     2076.94     2083.19     40.29 o
  -4   8   7     1656.05     1653.83     35.81 o
  -2   8   7     1664.29     1586.85     36.10 o
   0   8   7       14.60       13.86     10.91 o
   2   8   7      517.10      478.51     34.84 o
   4   8   7       24.37       18.83     13.00 o
   6   8   7        0.60       12.29     17.37 o
   8   8   7      123.73       93.75     25.83 o
 -19   9   7       31.36        9.12     19.35 o
 -17   9   7      954.18      898.29     42.00 o
 -15   9   7      827.08      770.90     37.74 o
 -13   9   7     1412.44     1477.23     46.73 o
 -11   9   7     2322.10     2275.13     55.48 o
  -9   9   7      166.93      182.18     22.60 o
  -7   9   7     1536.92     1531.48     54.09 o
  -5   9   7     1496.37     1431.38     33.93 o
  -3   9   7      712.74      700.55     34.91 o
  -1   9   7       11.44       11.16     11.24 o
   1   9   7      747.67      757.33     33.45 o
   3   9   7      215.04      200.11     29.80 o
   5   9   7      175.16      185.24     23.15 o
   7   9   7       11.85        3.98     18.57 o
 -18  10   7      201.60      181.59     30.73 o
 -16  10   7        8.06       -7.50     13.61 o
 -14  10   7       33.77       28.14     13.90 o
 -12  10   7        3.83       15.00     12.23 o
 -10  10   7       43.37       29.68     12.69 o
  -8  10   7      429.25      412.77     33.59 o
  -6  10   7       74.03       61.05     12.84 o
  -4  10   7       93.27       65.23     18.00 o
  -2  10   7       12.56       19.16     11.74 o
   0  10   7      738.46      678.42     33.02 o
   2  10   7        0.06       -9.08     12.16 o
   4  10   7       61.49       61.91     20.83 o
   6  10   7       75.74       58.53     24.06 o
 -17  11   7      882.26      832.53     75.59 o
 -15  11   7        0.66        3.69     24.96 o
 -13  11   7       54.19       75.15     17.73 o
 -11  11   7      299.94      291.52     24.53 o
  -9  11   7      539.03      528.78     36.08 o
  -7  11   7      189.46      174.54     19.75 o
  -5  11   7        2.13       11.68     14.52 o
  -3  11   7       81.24      131.37     23.35 o
  -1  11   7        6.48       12.95     12.34 o
   1  11   7      483.59      437.18     38.46 o
   3  11   7        0.47       -2.70     14.00 o
   5  11   7       73.14       57.28     19.09 o
 -16  12   7       70.23       69.51     24.69 o
 -14  12   7      264.51      334.46     29.77 o
 -12  12   7       55.16       40.71     16.12 o
 -10  12   7      352.54      381.19     54.80 o
  -8  12   7      624.77      551.41     36.59 o
  -6  12   7      324.57      397.36     49.13 o
  -4  12   7      125.89       75.04     20.42 o
  -2  12   7      925.28      926.05     51.96 o
   0  12   7      576.49      577.48     42.70 o
   2  12   7       29.24       41.44     17.85 o
   4  12   7       40.25       17.08     17.67 o
 -15  13   7      172.75      203.45     59.52 o
 -13  13   7        0.49       12.97     15.83 o
 -11  13   7      118.91      131.33     26.03 o
  -9  13   7      105.08      179.52     41.57 o
  -7  13   7      184.23      246.52     29.87 o
  -5  13   7      249.70      208.06     29.31 o
  -3  13   7       36.14       21.90     19.07 o
  -1  13   7      174.08      207.40     36.85 o
   1  13   7       39.49       35.91     28.35 o
   3  13   7        2.08      -10.03     19.35 o
 -14  14   7       31.03      -11.22     32.13 o
 -12  14   7       28.15       56.69     32.13 o
 -10  14   7       41.16       60.47     34.01 o
  -8  14   7       83.80       86.92     34.01 o
  -6  14   7      172.38      188.59     52.91 o
  -4  14   7        0.60        1.62     18.90 o
  -2  14   7        5.13      -11.83     18.00 o
   0  14   7        6.82        6.09     20.79 o
  -9  15   7       89.21      120.94     41.57 o
  -7  15   7       61.64       72.37     24.69 o
  -5  15   7      386.81      345.14     39.27 o
  -3  15   7       78.48       64.35     25.28 o
 -24   0   8       34.16       20.79     24.57 o
 -22   0   8      851.19      822.02     73.70 o
 -20   0   8      110.15      131.57     23.35 o
 -18   0   8     1201.83     1113.85     95.43 o
 -16   0   8     4443.00     4458.29     99.49 o
 -14   0   8    14135.23    13450.88    211.79 o
 -12   0   8     1579.76     1505.93     71.81 o
 -10   0   8    10958.58    10665.69    165.54 o
  -8   0   8    23011.12    22661.41    311.13 o
  -6   0   8     8777.66     8542.05    172.91 o
  -4   0   8     4379.12     4372.76    122.83 o
  -2   0   8      198.87      179.52     28.35 o
   0   0   8     2964.65     2955.49    103.94 o
   2   0   8       54.65       32.13     20.79 o
   4   0   8      640.32      769.11     58.58 o
   6   0   8      184.09      141.73     35.91 o
   8   0   8      127.76      168.18     41.57 o
 -23   1   8      486.92      525.62     44.04 o
 -21   1   8      316.78      334.09     27.58 o
 -19   1   8       37.26       27.08     10.63 o
 -17   1   8      298.51      333.44     19.56 o
 -15   1   8     8274.96     7942.29    102.49 o
 -13   1   8      120.55      130.51     12.03 o
 -11   1   8      456.24      499.74     18.34 o
  -9   1   8     4709.55     4726.49     63.00 o
  -7   1   8     5926.65     5658.34     67.09 o
  -5   1   8       47.68       63.97      7.72 o
  -3   1   8     3500.53     3631.96     79.49 o
  -1   1   8     2378.14     2513.09     64.80 o
   1   1   8      329.56      390.82     42.52 o
   3   1   8      175.27      160.48     26.46 o
   5   1   8      144.76      183.79     25.39 o
   7   1   8      122.70      103.70     25.28 o
   9   1   8        7.54      -13.23     21.25 o
 -24   2   8       57.33       55.92     40.62 o
 -22   2   8       56.76       58.83     19.91 o
 -20   2   8        2.68       -3.34     10.01 o
 -18   2   8       26.32       23.16      9.75 o
 -16   2   8      143.38      161.08     21.95 o
 -14   2   8     1121.34     1120.13     29.71 o
 -12   2   8      294.94      279.42     14.82 o
 -10   2   8     1784.37     1774.87     33.81 o
  -8   2   8      165.88      164.42     11.18 o
  -6   2   8      180.04      191.42     13.29 o
  -4   2   8     1565.05     1591.79     35.25 o
  -2   2   8     1303.16     1260.20     44.75 o
   0   2   8      477.07      457.27     60.47 o
   2   2   8        0.17       -1.89     11.81 o
   4   2   8       60.79       67.25     42.52 o
   6   2   8       21.87        6.61     17.37 o
   8   2   8        3.17        7.49     19.35 o
 -23   3   8      135.69      136.65     29.31 o
 -21   3   8      197.97      209.66     24.96 o
 -19   3   8      387.62      456.85     29.33 o
 -17   3   8      257.50      227.86     31.36 o
 -15   3   8     2031.35     1979.00     50.09 o
 -13   3   8     2531.31     2418.76     76.37 o
 -11   3   8     1219.49     1259.78     36.01 o
  -9   3   8       62.81       51.83      6.67 o
  -7   3   8      508.11      488.00     27.27 o
  -5   3   8      372.06      496.65     20.83 o
  -3   3   8     5840.07     5856.56     90.95 o
  -1   3   8      548.06      577.20     31.38 o
   1   3   8        5.72       -2.83     12.03 o
   3   3   8      310.09      322.29     29.31 o
   5   3   8      250.62      269.19     29.87 o
   7   3   8       13.17       -1.05     26.46 o
   9   3   8        1.18      -26.46     30.23 o
 -22   4   8      586.67      650.61     67.08 o
 -20   4   8       87.46       96.36     18.49 o
 -18   4   8     1792.58     1852.71     54.86 o
 -16   4   8        3.15       -4.47      8.32 o
 -14   4   8      740.58      711.28     24.89 o
 -12   4   8     1891.62     1812.12     52.13 o
 -10   4   8      643.82      590.81     16.97 o
  -8   4   8      831.23      876.42     19.35 o
  -6   4   8       58.51       56.48     10.26 o
  -4   4   8      528.38      563.97     23.55 o
  -2   4   8     1136.87     1109.13     32.46 o
   0   4   8      609.10      614.23     33.33 o
   2   4   8       39.29       28.72     28.35 o
   4   4   8      368.36      421.07     33.89 o
   6   4   8      101.20      139.83     35.91 o
   8   4   8        8.66       -3.85     16.76 o
 -23   5   8       10.27       -5.67     19.91 o
 -21   5   8       16.76       -2.20     18.64 o
 -19   5   8       60.44       42.14     28.37 o
 -17   5   8      874.54      879.62     37.00 o
 -15   5   8      459.84      383.00     24.71 o
 -13   5   8     8940.95     8856.13    107.78 o
 -11   5   8      253.22      216.14     16.70 o
  -9   5   8     1008.76     1014.64     22.14 o
  -7   5   8      208.39      207.68     14.73 o
  -5   5   8      329.40      338.19     16.20 o
  -3   5   8       46.40       52.69     10.13 o
  -1   5   8       49.16       50.18     12.49 o
   1   5   8        5.43        9.45     13.36 o
   3   5   8        2.41       -0.90     13.98 o
   5   5   8        0.10        0.99     14.31 o
   7   5   8       11.10       14.73     19.35 o
 -22   6   8      666.18      667.00     51.32 o
 -20   6   8       21.27       18.68     18.21 o
 -18   6   8      997.10      996.60     73.77 o
 -16   6   8     2666.70     2717.07     65.38 o
 -14   6   8      679.79      663.24     54.79 o
 -12   6   8      573.58      535.73     25.71 o
 -10   6   8     3568.73     3558.61     47.64 o
  -8   6   8     1723.60     1063.91     52.91 o
  -6   6   8     2572.13     2617.21     45.34 o
  -4   6   8      188.52      223.44     15.08 o
  -2   6   8      516.25      525.43     25.92 o
   0   6   8      709.94      767.15     27.00 o
   2   6   8      553.60      547.65     28.54 o
   4   6   8       67.70      128.62     24.05 o
   6   6   8       75.46      121.72     26.03 o
   8   6   8       72.10       36.61     23.12 o
 -21   7   8       88.81      103.94     26.72 o
 -19   7   8      305.33      328.68     29.64 o
 -17   7   8     1475.80     1510.38     50.45 o
 -15   7   8     2048.94     1898.49     52.85 o
 -13   7   8        3.67        2.90      9.14 o
 -11   7   8     2616.30     2578.36     75.59 o
  -9   7   8     1781.15     1738.24     36.15 o
  -7   7   8     3050.23     2967.85     58.19 o
  -5   7   8      990.18     1027.37     28.08 o
  -3   7   8     1049.43     1110.52     30.21 o
  -1   7   8     1072.92     1134.98     32.36 o
   1   7   8      776.40      768.32     43.02 o
   3   7   8        1.16        1.89     14.52 o
   5   7   8      165.66      189.42     50.08 o
   7   7   8       27.02        1.89     18.71 o
 -20   8   8       33.23       24.97     16.70 o
 -18   8   8       13.46       11.04     14.43 o
 -16   8   8       52.31       24.18     12.84 o
 -14   8   8     4272.78     4231.45     83.40 o
 -12   8   8     1418.28     1359.70     43.00 o
 -10   8   8      194.36      139.69     20.68 o
  -8   8   8     1886.05     1762.00     44.98 o
  -6   8   8      128.35      110.31     12.44 o
  -4   8   8      277.69      266.66     27.82 o
  -2   8   8      579.59      513.75     22.60 o
   0   8   8      130.32      162.64     25.42 o
   2   8   8       80.66       79.89     20.61 o
   4   8   8      157.89      174.04     27.37 o
   6   8   8       32.70      -17.95     17.95 o
 -21   9   8        0.39      -20.79     32.13 o
 -19   9   8      185.08      166.98     40.81 o
 -17   9   8      104.81      101.95     20.50 o
 -15   9   8      215.90      194.78     22.42 o
 -13   9   8      941.82      876.95     39.67 o
 -11   9   8     1205.76     1189.57     49.44 o
  -9   9   8       49.74       34.01     11.12 o
  -7   9   8       76.15       41.22     11.24 o
  -5   9   8      228.29      253.43     17.15 o
  -3   9   8      277.56      272.57     21.39 o
  -1   9   8      143.62      108.74     22.92 o
   1   9   8      188.94      177.08     20.96 o
   3   9   8      117.16       86.90     19.15 o
   5   9   8       49.09       13.23     18.71 o
 -20  10   8       68.14       68.03     39.69 o
 -18  10   8      103.44       94.28     27.21 o
 -16  10   8      315.96      292.82     27.76 o
 -14  10   8     2306.24     2309.61     67.61 o
 -12  10   8       74.52       58.17     15.06 o
 -10  10   8     2542.04     2497.45     74.79 o
  -8  10   8     1234.96     1176.88     38.48 o
  -6  10   8      250.26      249.25     20.67 o
  -4  10   8      295.48      202.38     56.69 o
  -2  10   8      613.22      651.92     31.95 o
   0  10   8      108.12      107.13     18.49 o
   2  10   8       52.92       81.63     18.49 o
   4  10   8      195.96      161.44     29.31 o
 -19  11   8       42.98       22.68     35.91 o
 -17  11   8      369.86      409.60     33.01 o
 -15  11   8      702.44      680.13     37.95 o
 -13  11   8      124.67      116.51     19.86 o
 -11  11   8       28.86       34.69     16.66 o
  -9  11   8        8.05       13.47     16.06 o
  -7  11   8      839.56      831.32     54.80 o
  -5  11   8      166.00      180.80     25.39 o
  -3  11   8      114.61       86.03     27.40 o
  -1  11   8       41.80       64.88     16.36 o
   1  11   8      122.41      104.14     20.34 o
   3  11   8      102.07      107.88     21.23 o
 -16  12   8       34.11       77.17     21.77 o
 -14  12   8       47.12       39.21     21.25 o
 -12  12   8        2.86      -12.24     13.98 o
 -10  12   8        3.69        8.43     15.87 o
  -8  12   8       82.49       54.80     33.07 o
  -6  12   8       85.82       55.34     22.68 o
  -4  12   8       23.02       24.85     18.00 o
  -2  12   8      100.23      107.02     36.85 o
   0  12   8       10.94       -4.83     17.71 o
   2  12   8        1.73       -1.87     16.07 o
 -15  13   8       98.94       80.26     27.96 o
 -13  13   8      123.72      105.50     27.17 o
 -11  13   8       61.34       39.69     28.35 o
  -9  13   8       31.22       35.91     28.35 o
  -7  13   8       90.06      107.65     23.94 o
  -5  13   8      182.14      184.30     28.71 o
  -3  13   8      136.92      188.72     30.64 o
  -1  13   8       14.55       14.53     19.07 o
   1  13   8       69.42       38.15     20.88 o
 -12  14   8      117.12      168.18     45.35 o
 -10  14   8      140.48      251.33     49.13 o
  -8  14   8       68.46       69.92     30.23 o
  -6  14   8       54.49       86.16     24.48 o
  -4  14   8       60.25       76.42     23.94 o
  -2  14   8      284.68      309.11     37.41 o
  -9  15   8        9.30       26.46     32.13 o
  -7  15   8       20.69       18.90     21.38 o
  -5  15   8       10.70        9.87     20.68 o
 -23   1   9      101.27      128.68     32.47 o
 -21   1   9        5.93        4.34      9.80 o
 -19   1   9      161.87      165.65     16.97 o
 -17   1   9      588.83      609.68     24.79 o
 -15   1   9     1723.75     1555.04     36.59 o
 -13   1   9       17.31        4.21      6.54 o
 -11   1   9    17409.75    17107.80    186.56 o
  -9   1   9     2200.68     2094.42     42.19 o
  -7   1   9     3299.73     3294.63     56.45 o
  -5   1   9     1552.16     1379.30     75.59 o
  -3   1   9     4832.73     4359.08     93.54 o
  -1   1   9      508.10      467.79     32.07 o
   1   1   9       50.09       59.98     18.00 o
   3   1   9      323.61      359.68     32.07 o
   5   1   9       67.69       34.01     42.52 o
   7   1   9       21.32       12.99     32.13 o
 -24   2   9       43.69       81.26     35.91 o
 -22   2   9      859.28      803.63     41.37 o
 -20   2   9      247.91      269.18     24.35 o
 -18   2   9     2313.32     2337.03     50.86 o
 -16   2   9     1815.43     1757.20     40.74 o
 -14   2   9      444.02      402.25     19.10 o
 -12   2   9     2692.98     2662.20     45.95 o
 -10   2   9     4750.60     4720.73     63.67 o
  -8   2   9     3492.17     3455.92     64.51 o
  -6   2   9        4.21       -6.36      7.43 o
  -4   2   9     2965.12     2787.11     70.14 o
  -2   2   9      605.88      609.59     64.25 o
   0   2   9     1529.78     1476.07     52.67 o
   2   2   9      106.64      132.41     23.35 o
   4   2   9      320.16      417.18     34.66 o
   6   2   9       61.42       65.87     23.94 o
 -23   3   9      642.24      652.21     50.84 o
 -21   3   9       17.48       37.53     19.35 o
 -19   3   9      817.00      821.08     36.72 o
 -17   3   9      682.08      701.08     27.01 o
 -15   3   9      800.63      809.35     26.60 o
 -13   3   9      338.43      347.67     17.38 o
 -11   3   9     1159.51     1045.94     32.28 o
  -9   3   9      635.53      631.59     25.25 o
  -7   3   9      363.40      372.57     22.79 o
  -5   3   9      281.13      297.75     17.41 o
  -3   3   9      824.40      864.31     98.26 o
  -1   3   9       10.71       16.06     14.70 o
   1   3   9      168.54      160.07     26.46 o
   3   3   9      246.52      248.16     29.31 o
   5   3   9       69.99       89.11     48.18 o
   7   3   9        7.10      -13.23     30.23 o
 -24   4   9        0.78       13.23     32.13 o
 -22   4   9      352.22      357.46     31.60 o
 -20   4   9        8.38       12.16     12.36 o
 -18   4   9      230.24      226.52     22.48 o
 -16   4   9      144.32      103.66     15.96 o
 -14   4   9     1375.13     1334.34     39.84 o
 -12   4   9      573.08      574.79     29.55 o
 -10   4   9     6231.78     6342.89     80.47 o
  -8   4   9      479.44      473.45     21.94 o
  -6   4   9       17.58       25.44     10.26 o
  -4   4   9       59.20       61.25     11.79 o
  -2   4   9      126.38      109.60     19.35 o
   0   4   9      767.80      669.79     36.85 o
   2   4   9       27.18       12.85     44.40 o
   4   4   9       35.45       51.31     21.25 o
   6   4   9       16.26        1.89     30.23 o
 -23   5   9      711.25      731.59     53.25 o
 -21   5   9       68.31       69.59     18.77 o
 -19   5   9      890.12      857.26     72.32 o
 -17   5   9      115.56      114.29     17.27 o
 -15   5   9     4522.74     4480.84    106.09 o
 -13   5   9      246.69      261.83     20.74 o
 -11   5   9      666.40      642.18     26.85 o
  -9   5   9      124.87      125.48     12.01 o
  -7   5   9     2194.19     2295.35     54.01 o
  -5   5   9       10.35       18.43      8.37 o
  -3   5   9      947.84      959.85     34.27 o
  -1   5   9       38.75       62.78     18.00 o
   1   5   9      183.88      220.34     29.29 o
   3   5   9      243.65      225.77     28.52 o
   5   5   9      115.23      140.97     27.17 o
   7   5   9        6.96       -6.93     23.62 o
 -22   6   9       53.49       69.67     20.83 o
 -20   6   9       39.25       49.73     17.18 o
 -18   6   9       26.69       16.83     15.10 o
 -16   6   9      599.17      602.13     31.52 o
 -14   6   9     3607.66     3551.85     83.03 o
 -12   6   9       75.60       67.92     13.00 o
 -10   6   9     2505.74     2491.26     52.35 o
  -8   6   9     3484.79     3490.23     55.46 o
  -6   6   9      202.19      245.77     16.02 o
  -4   6   9      331.76      324.51     18.54 o
  -2   6   9      252.64      290.43     18.57 o
   0   6   9        9.13        7.89     12.69 o
   2   6   9        9.03       20.29     15.33 o
   4   6   9      167.13      175.92     29.40 o
   6   6   9       20.00       13.34     21.25 o
 -21   7   9        1.66       -6.97     13.85 o
 -19   7   9      768.20      877.90     41.55 o
 -17   7   9       37.27       48.99     15.53 o
 -15   7   9      957.53      958.11     37.31 o
 -13   7   9     2759.87     2699.44     77.50 o
 -11   7   9     5684.03     5275.58    111.56 o
  -9   7   9       46.66       15.40     12.28 o
  -7   7   9     1033.51     1066.69     29.67 o
  -5   7   9        0.84        5.28      8.63 o
  -3   7   9      631.80      620.94     24.49 o
  -1   7   9        0.91       11.03     10.07 o
   1   7   9        6.79       -1.72     14.52 o
   3   7   9       51.18       56.30     19.35 o
   5   7   9      163.15      145.86     62.36 o
 -22   8   9      116.51       88.82     37.79 o
 -20   8   9       58.64       78.49     19.98 o
 -18   8   9      876.75      961.95     42.52 o
 -16   8   9     1016.38     1009.56     41.25 o
 -14   8   9      644.83      648.24     34.76 o
 -12   8   9     1383.34     1420.40     54.73 o
 -10   8   9     2646.06     2585.27    100.16 o
  -8   8   9      692.54      640.54     32.98 o
  -6   8   9     1067.92     1076.59     31.16 o
  -4   8   9     1586.85     1753.23     40.60 o
  -2   8   9     1232.83     1176.63     40.66 o
   0   8   9      235.99      284.01     31.38 o
   2   8   9      139.16      135.08     24.97 o
   4   8   9      246.55      301.28     64.25 o
 -21   9   9      278.98      321.19     33.38 o
 -19   9   9      261.69      257.38     28.64 o
 -17   9   9      421.88      424.11     37.22 o
 -15   9   9      196.05      180.22     31.46 o
 -13   9   9       32.86       60.47     18.71 o
 -11   9   9     8366.92     7940.86    154.33 o
  -9   9   9     2297.02     2265.12     82.25 o
  -7   9   9      993.09     1009.59     35.97 o
  -5   9   9      430.40      431.36     22.10 o
  -3   9   9      695.31      715.36     32.36 o
  -1   9   9      472.53      430.83     28.25 o
   1   9   9      160.22      166.50     28.35 o
   3   9   9       82.35       78.13     25.51 o
 -20  10   9        1.37       -4.56     16.63 o
 -18  10   9      442.45      556.98     41.53 o
 -16  10   9      233.15      280.76     27.10 o
 -14  10   9       15.39        8.63     15.33 o
 -12  10   9      187.42      151.06     24.69 o
 -10  10   9      222.47      221.50     26.72 o
  -8  10   9       51.81       52.15     17.10 o
  -6  10   9      185.85      194.44     20.73 o
  -4  10   9      737.02      745.28     34.10 o
  -2  10   9      106.11       64.42     32.03 o
   0  10   9       16.51       12.33     17.16 o
   2  10   9        0.10       -5.67     17.37 o
 -19  11   9       34.84       35.86     51.96 o
 -17  11   9        1.10       14.52     15.80 o
 -15  11   9       83.07       83.74     25.28 o
 -13  11   9      157.25      130.00     25.39 o
 -11  11   9      113.47       89.74     22.02 o
  -9  11   9       13.99       -1.03     14.52 o
  -7  11   9      854.96      816.32     43.41 o
  -5  11   9       14.92      -13.32     13.98 o
  -3  11   9       19.44       33.07     18.71 o
  -1  11   9        2.78        4.29     13.79 o
   1  11   9       91.32      104.29     32.60 o
 -16  12   9      133.92      132.40     63.30 o
 -14  12   9      294.07      296.73     36.08 o
 -12  12   9      101.14       90.27     23.12 o
 -10  12   9      242.91      254.75     30.64 o
  -8  12   9        4.60        9.37     15.87 o
  -6  12   9       20.92       22.68     17.37 o
  -4  12   9      273.91      271.05     49.13 o
  -2  12   9       92.71       86.98     28.35 o
   0  12   9       11.89       16.88     19.91 o
 -15  13   9        6.79       26.56     23.35 o
 -13  13   9       11.61       23.62     21.38 o
 -11  13   9        5.19       11.34     26.46 o
  -9  13   9       94.27      117.16     37.79 o
  -7  13   9       35.83       24.17     19.07 o
  -5  13   9        8.75        7.10     19.35 o
  -3  13   9        0.92      -16.34     16.34 o
  -1  13   9       18.89       11.34     20.42 o
 -12  14   9       53.98       56.69     34.01 o
 -10  14   9       26.72       54.80     32.13 o
  -8  14   9       31.43       13.23     28.35 o
  -6  14   9        0.96       15.12     29.29 o
  -4  14   9        5.54       11.72     35.91 o
 -24   0  10      245.38      296.68     52.91 o
 -22   0  10      933.70     1038.99     84.09 o
 -20   0  10        4.35        2.26     12.57 o
 -18   0  10      410.99      441.41     32.07 o
 -16   0  10      272.42      240.26     24.05 o
 -14   0  10     1163.05     1079.39     41.95 o
 -12   0  10     6103.61     5842.96    109.94 o
 -10   0  10     1127.31      931.62     56.69 o
  -8   0  10    10284.50    10115.57    239.99 o
  -6   0  10     1522.30     1415.39     71.81 o
  -4   0  10     6687.37     6296.48    173.85 o
  -2   0  10      528.45      512.11     47.25 o
   0   0  10     1393.46     1347.35     77.48 o
   2   0  10      298.33      239.99     41.57 o
   4   0  10       92.39      154.95     39.69 o
   6   0  10       34.20       -5.67     30.23 o
 -23   1  10      348.35      370.11     30.51 o
 -21   1  10       13.42        7.76      9.93 o
 -19   1  10     2017.02     1966.99     47.23 o
 -17   1  10      519.84      470.06     22.32 o
 -15   1  10     2007.66     1938.50     55.19 o
 -13   1  10     1305.45     1260.34     31.26 o
 -11   1  10     2400.69     2353.50     41.81 o
  -9   1  10        6.12       -0.40     12.64 o
  -7   1  10     2970.96     2752.63    116.22 o
  -5   1  10     2259.13     2119.16     69.92 o
  -3   1  10      154.05      152.80     57.64 o
  -1   1  10       78.86       93.80     20.68 o
   1   1  10      297.27      349.48     32.72 o
   3   1  10      428.57      371.19     40.62 o
   5   1  10        1.28      -18.40     19.91 o
 -24   2  10       94.77      121.35     22.42 o
 -22   2  10       59.18       52.17     16.29 o
 -20   2  10      853.57      915.23     52.26 o
 -18   2  10       16.77       11.49      8.93 o
 -16   2  10      214.75      211.94     16.14 o
 -14   2  10      245.11      236.50     15.42 o
 -12   2  10       64.64       69.00      9.47 o
 -10   2  10        0.34       -1.42      7.72 o
  -8   2  10      668.82      724.69     37.41 o
  -6   2  10       98.14       92.92     19.84 o
  -4   2  10      183.30      217.22     50.08 o
  -2   2  10       45.35       31.18     16.03 o
   0   2  10       67.51       63.97     18.00 o
   2   2  10       38.13       36.66     19.91 o
   4   2  10       19.07       13.73     20.79 o
   6   2  10        8.55      -10.82     21.78 o
 -23   3  10      244.24      224.01     27.27 o
 -21   3  10      111.29       85.96     22.02 o
 -19   3  10     2406.66     2431.22     72.79 o
 -17   3  10     1140.77     1051.49     32.51 o
 -15   3  10     1757.63     1641.29     38.09 o
 -13   3  10      120.69       98.05     11.30 o
 -11   3  10      612.28      619.32     26.14 o
  -9   3  10     1640.41     1623.56    106.53 o
  -7   3  10     2502.39     2528.26     68.15 o
  -5   3  10        5.86       25.08     15.12 o
  -3   3  10      468.67      481.52     32.72 o
  -1   3  10       75.23       59.07     18.00 o
   1   3  10        1.19        0.91     15.33 o
   3   3  10      365.44      324.06     41.57 o
   5   3  10        6.11       14.78     22.02 o
 -24   4  10       45.88       78.82     22.17 o
 -22   4  10      460.73      454.99     33.26 o
 -20   4  10      657.75      664.44     36.69 o
 -18   4  10      638.67      667.94     33.71 o
 -16   4  10     1668.74     1666.31     57.36 o
 -14   4  10       18.33        0.61      7.99 o
 -12   4  10     1700.25     1700.32     50.68 o
 -10   4  10     3195.64     3264.87     66.40 o
  -8   4  10        4.05       -5.55      8.44 o
  -6   4  10     1320.48     1274.35     48.76 o
  -4   4  10     1265.35     1306.50     50.10 o
  -2   4  10       74.19       88.45     20.68 o
   0   4  10       54.04       47.46     23.62 o
   2   4  10        0.53       -7.56     17.01 o
   4   4  10      153.23      171.96     43.47 o
 -23   5  10       67.16       66.89     24.32 o
 -21   5  10      201.98      185.87     24.30 o
 -19   5  10       27.03       34.29     14.19 o
 -17   5  10       68.58       68.68     16.18 o
 -15   5  10      145.87      122.69     16.70 o
 -13   5  10        2.59       -8.32      8.32 o
 -11   5  10     4311.68     4062.66     74.08 o
  -9   5  10     2281.90     2146.84     64.56 o
  -7   5  10     2179.76     2225.13     43.77 o
  -5   5  10     1183.69     1185.85     49.44 o
  -3   5  10        5.25        0.95     14.70 o
  -1   5  10        0.53        4.36     15.33 o
   1   5  10        1.25       -3.62     15.33 o
   3   5  10       41.45        1.89     26.46 o
   5   5  10        0.21        9.70     19.91 o
 -22   6  10      572.49      589.67     38.84 o
 -20   6  10      673.21      661.45     38.06 o
 -18   6  10      418.47      494.78     31.18 o
 -16   6  10     1263.53     1238.08     76.68 o
 -14   6  10      633.75      567.94     52.91 o
 -12   6  10     6151.86     6163.30    134.17 o
 -10   6  10     1111.55     1214.57     59.80 o
  -8   6  10     2495.28     2422.16     46.45 o
  -6   6  10      743.77      840.46     35.46 o
  -4   6  10      927.03      914.93     35.60 o
  -2   6  10        0.91       -3.98     11.12 o
   0   6  10      375.47      419.27     38.25 o
   2   6  10       24.99       41.95     19.51 o
   4   6  10       60.82       48.04     22.02 o
 -21   7  10      217.91      198.48     31.19 o
 -19   7  10      579.05      595.53     53.96 o
 -17   7  10      378.52      385.77     27.76 o
 -15   7  10     1457.87     1486.47     58.79 o
 -13   7  10      656.79      709.49     40.09 o
 -11   7  10     4830.25     4622.25    152.12 o
  -9   7  10      240.47      262.16     18.55 o
  -7   7  10       85.16       84.38     12.44 o
  -5   7  10     1690.95     1660.80     39.85 o
  -3   7  10     1515.27     1595.75     47.59 o
  -1   7  10      189.67      221.02     28.71 o
   1   7  10      268.54      290.85     34.05 o
   3   7  10      120.67      166.72     32.13 o
 -22   8  10        7.58       22.68     34.01 o
 -20   8  10       27.78       28.32     16.39 o
 -18   8  10      573.11      628.69     36.05 o
 -16   8  10       72.21       53.86     18.57 o
 -14   8  10        1.59       -5.88     11.81 o
 -12   8  10        0.99       10.89     13.98 o
 -10   8  10       47.13       24.22     14.52 o
  -8   8  10     5678.53     5345.69     82.57 o
  -6   8  10       63.21       89.75     13.77 o
  -4   8  10      438.21      468.58     23.76 o
  -2   8  10       44.89       30.23     36.85 o
   0   8  10        0.28        5.02     14.98 o
   2   8  10      149.62      148.68     28.71 o
 -21   9  10      136.14      198.06     37.79 o
 -19   9  10       14.70       20.76     16.29 o
 -17   9  10        1.90        1.03     15.87 o
 -15   9  10       15.25       48.39     23.62 o
 -13   9  10        5.77       -1.26     13.98 o
 -11   9  10        4.27        7.92     13.98 o
  -9   9  10      792.81      830.00     39.74 o
  -7   9  10       21.13        1.53     10.80 o
  -5   9  10       24.08       36.17     11.98 o
  -3   9  10      435.09      466.28     50.22 o
  -1   9  10        8.34       -1.29     13.98 o
   1   9  10       31.94       38.77     20.68 o
 -20  10  10       45.02       42.27     19.46 o
 -18  10  10      556.43      533.78     47.43 o
 -16  10  10        2.64       13.00     17.95 o
 -14  10  10      147.27      155.03     26.62 o
 -12  10  10      453.45      481.99     37.41 o
 -10  10  10      136.04      138.88     24.05 o
  -8  10  10     1642.66     1598.28     54.70 o
  -6  10  10      758.97      705.68     42.07 o
  -4  10  10      333.16      317.07     27.07 o
  -2  10  10       40.24       42.58     19.91 o
   0  10  10       33.16       18.06     17.71 o
 -17  11  10      156.93      190.91     34.05 o
 -15  11  10      868.25      969.52    136.05 o
 -13  11  10       97.38      102.46     24.05 o
 -11  11  10      295.98      301.57     50.08 o
  -9  11  10       59.40       69.09     21.25 o
  -7  11  10      114.41      126.74     23.35 o
  -5  11  10      110.07      169.99     31.18 o
  -3  11  10       62.74       22.94     19.35 o
  -1  11  10      137.99       85.32     26.33 o
 -16  12  10       48.00       29.78     21.73 o
 -14  12  10       45.98       62.19     23.35 o
 -12  12  10       12.04       19.80     16.66 o
 -10  12  10        0.03       32.13     24.57 o
  -8  12  10       68.92       66.81     20.68 o
  -6  12  10        0.45       -5.24     17.22 o
  -4  12  10        3.51        4.19     20.79 o
  -2  12  10       34.93       48.56     34.96 o
 -13  13  10       64.54       86.92     35.91 o
 -11  13  10      199.18      285.34     51.03 o
  -9  13  10       33.98       30.23     30.23 o
  -7  13  10       89.69       65.20     22.72 o
  -5  13  10       40.75       34.07     21.25 o
 -23   1  11      306.85      318.26     28.64 o
 -21   1  11      306.72      311.48     46.92 o
 -19   1  11     1724.04     1607.02     43.15 o
 -17   1  11     1527.79     1258.97     35.33 o
 -15   1  11      187.53      180.18     14.55 o
 -13   1  11       10.75        5.04     14.40 o
 -11   1  11     1910.41     1847.20    106.77 o
  -9   1  11      978.61      863.53     54.80 o
  -7   1  11       80.70      107.18     21.38 o
  -5   1  11     1196.77     1064.04     64.25 o
  -3   1  11      867.62      892.56     46.30 o
  -1   1  11      473.06      481.47     36.08 o
   1   1  11      119.94      119.47     26.72 o
   3   1  11      202.15      160.95     30.64 o
 -24   2  11      195.71      191.30     25.49 o
 -22   2  11      355.76      332.29     43.58 o
 -20   2  11      226.48      205.00     18.34 o
 -18   2  11     1039.17     1070.27     33.97 o
 -16   2  11     4786.65     4636.95     73.14 o
 -14   2  11      547.42      548.01     26.72 o
 -12   2  11     4407.86     4197.76     75.28 o
 -10   2  11      161.26      190.89     23.35 o
  -8   2  11      294.99      272.75     26.62 o
  -6   2  11      817.56      721.87     39.40 o
  -4   2  11     4110.18     4128.08     98.88 o
  -2   2  11       30.12       11.72     16.66 o
   0   2  11      188.65      177.30     27.96 o
   2   2  11       87.69      149.36     28.06 o
   4   2  11       46.26       12.20     42.52 o
 -23   3  11       39.42       23.28     18.57 o
 -21   3  11      139.40      104.95     39.69 o
 -19   3  11     1672.04     1534.08     49.07 o
 -17   3  11     1062.34     1023.61     33.82 o
 -15   3  11        9.34       11.04      9.83 o
 -13   3  11      716.96      643.21     28.32 o
 -11   3  11      467.34      457.95     23.88 o
  -9   3  11        0.60       32.05     16.66 o
  -7   3  11     1990.57     1899.24     61.47 o
  -5   3  11      144.04      122.68     22.72 o
  -3   3  11      485.81      484.61     35.39 o
  -1   3  11      127.27      107.78     23.35 o
   1   3  11        9.83       28.02     19.35 o
   3   3  11        0.06        1.39     19.91 o
 -24   4  11       30.55       41.74     28.55 o
 -22   4  11      116.62       94.38     20.51 o
 -20   4  11      392.91      500.57     55.18 o
 -18   4  11      268.42      296.55     23.95 o
 -16   4  11      766.57      712.82     31.92 o
 -14   4  11      419.30      457.58     25.76 o
 -12   4  11     1356.12     1359.02     40.45 o
 -10   4  11      243.15      184.53     17.23 o
  -8   4  11      113.99      117.07     34.01 o
  -6   4  11     2407.45     2480.85     72.16 o
  -4   4  11      755.23      759.82     42.07 o
  -2   4  11      155.98      135.01     32.13 o
   0   4  11       48.59       28.14     18.57 o
   2   4  11        5.63       14.99     19.35 o
 -23   5  11      309.96      334.06     32.13 o
 -21   5  11      140.08      133.23     22.07 o
 -19   5  11     3056.10     3109.23     74.32 o
 -17   5  11      805.98      819.58     80.31 o
 -15   5  11      386.78      392.24     31.21 o
 -13   5  11     2565.64     2659.95     95.05 o
 -11   5  11     3142.26     3136.43     71.38 o
  -9   5  11     1184.07     1301.34     40.72 o
  -7   5  11     1352.89     1329.43     41.81 o
  -5   5  11       15.51       35.91     17.37 o
  -3   5  11       29.68       20.20     28.35 o
  -1   5  11       83.56       92.42     34.01 o
   1   5  11       66.85      130.74     68.03 o
   3   5  11      142.53      180.94     32.07 o
 -22   6  11        9.66       18.40     15.71 o
 -20   6  11      358.40      356.41     30.46 o
 -18   6  11      390.66      403.29     36.73 o
 -16   6  11      121.84       94.04     21.38 o
 -14   6  11      438.38      479.21     51.96 o
 -12   6  11     1814.91     1771.76     54.08 o
 -10   6  11      215.76      249.13     20.54 o
  -8   6  11     1185.51     1197.61     39.94 o
  -6   6  11       18.40        2.93     11.79 o
  -4   6  11      457.32      508.17     33.45 o
  -2   6  11       87.27       80.41     17.51 o
   0   6  11      120.73      128.69     38.74 o
   2   6  11      107.17      148.01     27.96 o
 -21   7  11       34.15       28.20     27.13 o
 -19   7  11       22.68       19.37     18.57 o
 -17   7  11      488.43      502.28     66.14 o
 -15   7  11      100.56       61.62     25.51 o
 -13   7  11      183.29      160.18     23.35 o
 -11   7  11       38.44       36.05     14.67 o
  -9   7  11     2101.59     2130.29     46.10 o
  -7   7  11       13.50       15.64     13.24 o
  -5   7  11     1972.71     1956.06     54.16 o
  -3   7  11      160.58      162.70     32.11 o
  -1   7  11        4.19       -6.65     14.98 o
   1   7  11        2.54      -11.34     15.87 o
 -20   8  11      176.60      220.19     34.05 o
 -18   8  11      736.47      769.00     51.43 o
 -16   8  11      378.19      431.85     37.41 o
 -14   8  11      237.83      233.26     28.71 o
 -12   8  11      310.91      318.38     29.87 o
 -10   8  11       41.70       53.75     17.71 o
  -8   8  11     1610.79     1553.12     39.67 o
  -6   8  11      456.97      456.30     30.52 o
  -4   8  11        1.09       -8.65     12.78 o
  -2   8  11      246.46      226.20     31.38 o
   0   8  11      437.87      479.65     42.07 o
 -19   9  11       80.96      109.96     28.06 o
 -17   9  11      247.09      274.87     34.05 o
 -15   9  11      534.08      674.21     48.18 o
 -13   9  11      168.77      175.45     30.23 o
 -11   9  11      789.92      738.94     42.07 o
  -9   9  11      128.39      160.55     24.69 o
  -7   9  11      116.03      131.77     25.09 o
  -5   9  11     1848.99     1769.16     64.14 o
  -3   9  11      146.06      109.41     24.05 o
  -1   9  11       87.58       41.70     19.51 o
 -18  10  11        1.97       17.01     20.42 o
 -16  10  11        4.06      -10.68     15.33 o
 -14  10  11      112.18       69.12     20.68 o
 -12  10  11      355.39      429.32     36.08 o
 -10  10  11       37.57       38.74     17.37 o
  -8  10  11       21.89       44.21     14.72 o
  -6  10  11      122.46      118.69     26.46 o
  -4  10  11      124.10      125.34     25.28 o
  -2  10  11       19.97      -18.98     21.73 o
 -17  11  11        1.64        7.02     18.57 o
 -15  11  11      110.46      120.11     27.37 o
 -13  11  11        7.19       -7.40     27.40 o
 -11  11  11      129.04      160.93     26.72 o
  -9  11  11       53.07       75.59     30.23 o
  -7  11  11        1.93       10.05     16.66 o
  -5  11  11      422.87      400.56     36.73 o
  -3  11  11       99.05      115.27     37.79 o
 -16  12  11       10.70       21.13     21.78 o
 -14  12  11      459.88      513.54     51.96 o
 -12  12  11      826.97      898.28     60.47 o
 -10  12  11       66.12       94.48     34.01 o
  -8  12  11      105.69      134.17     37.79 o
  -6  12  11        8.02       16.06     20.04 o
  -4  12  11      142.04      100.16     35.91 o
 -11  13  11      149.02      162.51     43.47 o
  -9  13  11        0.33       13.23     28.35 o
 -24   0  12      119.53       79.37     32.13 o
 -22   0  12      240.13      259.23     53.86 o
 -20   0  12     1753.19     1812.80     66.13 o
 -18   0  12     2143.03     1877.85    138.90 o
 -16   0  12      141.41      179.52     35.91 o
 -14   0  12     4223.84     3726.49    130.39 o
 -12   0  12     4072.70     3786.96    132.28 o
 -10   0  12       26.21       15.12     22.68 o
  -8   0  12      662.63      689.74     56.69 o
  -6   0  12     1083.09     1028.00     69.92 o
  -4   0  12       16.63       13.23     22.68 o
  -2   0  12        7.66       -3.78     24.57 o
   0   0  12      893.83     1124.38     79.37 o
   2   0  12       98.57      122.83     41.57 o
 -23   1  12       25.54       27.21     13.67 o
 -21   1  12       21.46        2.92      9.75 o
 -19   1  12      917.83      872.52     40.22 o
 -17   1  12      205.55      175.41     16.19 o
 -15   1  12      620.43      539.56     40.62 o
 -13   1  12     1743.44     1738.32     60.79 o
 -11   1  12      220.54      298.26     27.96 o
  -9   1  12        1.29      -12.03     12.03 o
  -7   1  12       26.39       -0.95     16.03 o
  -5   1  12      149.79      111.81     23.35 o
  -3   1  12      190.09      184.41     39.69 o
  -1   1  12      123.95      117.25     26.33 o
   1   1  12       10.53        2.77     19.91 o
 -24   2  12      270.65      305.37     28.93 o
 -22   2  12      307.64      385.82     29.33 o
 -20   2  12      123.03      154.40     18.98 o
 -18   2  12      309.34      274.92     19.70 o
 -16   2  12      169.80      205.81     20.13 o
 -14   2  12      840.97      810.27     68.03 o
 -12   2  12       97.67       96.40     20.04 o
 -10   2  12       23.02       -3.09     37.79 o
  -8   2  12      590.43      679.90     45.35 o
  -6   2  12      324.41      304.97     31.38 o
  -4   2  12      388.06      365.89     33.41 o
  -2   2  12      186.60      183.35     28.52 o
   0   2  12      491.54      445.60     40.02 o
   2   2  12        4.62      -21.73     21.73 o
 -23   3  12      710.80      795.08     52.06 o
 -21   3  12      245.94      258.13     32.07 o
 -19   3  12     1469.94     1609.34     43.40 o
 -17   3  12      292.61      319.16     23.95 o
 -15   3  12     4107.90     4078.91     79.51 o
 -13   3  12     3955.27     4246.54    113.38 o
 -11   3  12      397.32      427.35     33.07 o
  -9   3  12      825.23      823.59     59.52 o
  -7   3  12      386.58      332.59     31.38 o
  -5   3  12      276.82      274.02     42.52 o
  -3   3  12      758.46      882.32     47.43 o
  -1   3  12      506.22      428.79     47.25 o
   1   3  12        2.80      -15.67     34.96 o
 -24   4  12       78.42       60.52     20.22 o
 -22   4  12      167.60      161.51     22.86 o
 -20   4  12     1067.03     1121.60     66.14 o
 -18   4  12      251.29      268.56     30.04 o
 -16   4  12     1859.64     1787.46     84.67 o
 -14   4  12     1648.74     1605.68     61.78 o
 -12   4  12     1664.17     1714.00     60.79 o
 -10   4  12      684.90      750.88     41.36 o
  -8   4  12     2074.52     2085.47     68.11 o
  -6   4  12      655.77      751.40     43.41 o
  -4   4  12      826.59      822.13     57.64 o
  -2   4  12      214.44      208.75     30.04 o
   0   4  12       97.70       65.20     24.05 o
   2   4  12       59.97       60.47     37.79 o
 -23   5  12       24.71       17.52     16.63 o
 -21   5  12       42.54       23.05     22.68 o
 -19   5  12        1.88       13.91     14.52 o
 -17   5  12      329.38      352.19     51.03 o
 -15   5  12      422.58      407.40     27.43 o
 -13   5  12       23.01       28.55     11.91 o
 -11   5  12        4.88        7.40     31.18 o
  -9   5  12        0.42       -3.49     11.61 o
  -7   5  12      786.78      804.84     51.03 o
  -5   5  12       75.31      105.27     28.35 o
  -3   5  12      318.64      331.36     34.05 o
  -1   5  12       55.54       16.21     20.42 o
   1   5  12       47.96       13.23     30.23 o
 -22   6  12        1.04        8.75     18.00 o
 -20   6  12      649.34      702.12     48.04 o
 -18   6  12       10.50       11.66     15.87 o
 -16   6  12      309.96      278.62     29.87 o
 -14   6  12      967.03      991.57     46.71 o
 -12   6  12      523.89      528.18     28.54 o
 -10   6  12      822.13      787.19     80.31 o
  -8   6  12      896.59      919.88     53.99 o
  -6   6  12      464.62      458.89     29.42 o
  -4   6  12       88.24       96.56     21.78 o
  -2   6  12       81.69       83.07     27.18 o
   0   6  12       29.87       14.49     23.62 o
 -21   7  12      228.73      254.14     35.39 o
 -19   7  12      366.28      443.04     40.73 o
 -17   7  12      174.46      168.74     27.96 o
 -15   7  12      839.76      809.10     79.37 o
 -13   7  12      835.34      878.85     58.58 o
 -11   7  12      787.57      738.71     32.94 o
  -9   7  12       22.59       38.21     13.90 o
  -7   7  12      238.84      267.08     23.62 o
  -5   7  12     1199.90     1237.71     46.13 o
  -3   7  12       24.43       23.47     14.91 o
  -1   7  12       36.55       25.30     20.42 o
 -20   8  12      227.07      186.96     33.33 o
 -18   8  12      100.85      135.12     27.37 o
 -16   8  12       10.99       12.29     15.38 o
 -14   8  12        8.00        7.64     14.98 o
 -12   8  12      328.74      273.58     29.31 o
 -10   8  12      191.14      202.20     37.79 o
  -8   8  12      101.08      133.50     28.80 o
  -6   8  12       13.30        9.77     15.18 o
  -4   8  12      144.20      120.72     23.61 o
  -2   8  12      239.74      217.64     33.33 o
 -19   9  12      170.57      178.54     31.38 o
 -17   9  12      132.63      136.01     27.37 o
 -15   9  12      124.81      161.36     33.07 o
 -13   9  12       24.64       36.96     18.00 o
 -11   9  12        2.48        4.12     18.90 o
  -9   9  12        0.98       20.79     22.68 o
  -7   9  12       22.51        7.15     13.85 o
  -5   9  12      221.39      229.96     31.21 o
  -3   9  12      132.97      170.83     29.40 o
 -18  10  12        7.79       -2.29     28.35 o
 -16  10  12       50.85       53.95     21.78 o
 -14  10  12      235.10      301.24     34.05 o
 -12  10  12      248.53      269.37     30.64 o
 -10  10  12        8.68       -1.89     16.03 o
  -8  10  12      421.18      364.72     49.13 o
  -6  10  12       32.84       58.58     30.23 o
  -4  10  12       54.78       46.92     23.35 o
 -17  11  12      406.08      578.37     55.74 o
 -15  11  12        0.92       -3.20     17.22 o
 -13  11  12      122.39      146.19     33.07 o
 -11  11  12      532.86      599.25     42.76 o
  -9  11  12       49.81       47.25     28.35 o
  -7  11  12      116.30      173.85     39.69 o
  -5  11  12      105.33       86.92     35.91 o
 -14  12  12       60.04      109.98     32.13 o
 -12  12  12        0.05       -7.56     24.57 o
 -10  12  12        1.20       28.35     28.35 o
  -8  12  12        0.23       20.79     28.35 o
 -23   1  13      760.54      757.67     39.63 o
 -21   1  13      679.29      666.92     30.67 o
 -19   1  13     1276.68     1356.80     46.49 o
 -17   1  13      173.30      193.93     49.13 o
 -15   1  13     2549.90     2365.66     74.83 o
 -13   1  13      126.99      138.05     24.05 o
 -11   1  13     1628.55     1524.85     58.12 o
  -9   1  13     1396.26     1365.64     56.07 o
  -7   1  13      174.39      165.90     47.25 o
  -5   1  13      194.07      222.05     30.23 o
  -3   1  13      103.63       51.94     22.02 o
  -1   1  13       31.69       16.23     29.29 o
 -24   2  13       18.66        2.93     13.71 o
 -22   2  13      298.09      212.59     23.80 o
 -20   2  13     1034.33     1163.63     59.34 o
 -18   2  13       10.77       11.73     11.41 o
 -16   2  13     1020.94     1028.03     49.44 o
 -14   2  13     1024.53      993.96     48.76 o
 -12   2  13     3291.33     3231.50     88.79 o
 -10   2  13        6.39      -15.87     15.87 o
  -8   2  13      584.55      569.76     40.09 o
  -6   2  13      300.01      330.96     63.30 o
  -4   2  13       12.80       43.47     21.38 o
  -2   2  13       53.77       30.34     22.60 o
   0   2  13      456.31      453.49     92.60 o
 -23   3  13        6.38       11.63     27.40 o
 -21   3  13        1.77       -1.64     14.17 o
 -19   3  13        1.25        9.06     12.69 o
 -17   3  13        0.56        0.74     16.06 o
 -15   3  13      233.65      249.10     29.40 o
 -13   3  13        3.11       -8.95     15.33 o
 -11   3  13      639.24      573.12     53.86 o
  -9   3  13      176.58      180.17     27.37 o
  -7   3  13      326.74      407.07     55.74 o
  -5   3  13        8.26      -14.17     17.37 o
  -3   3  13       13.04      -13.86     18.00 o
  -1   3  13      225.71      167.42     41.57 o
 -22   4  13        6.99       41.39     20.68 o
 -20   4  13      569.82      597.83     60.47 o
 -18   4  13      113.10      144.15     24.57 o
 -16   4  13     1092.13     1259.30    102.04 o
 -14   4  13      508.71      488.56     36.73 o
 -12   4  13      745.51      779.11     44.10 o
 -10   4  13      677.26      681.73     42.07 o
  -8   4  13      117.85      113.34     25.39 o
  -6   4  13       83.71       82.37     22.60 o
  -4   4  13        7.85       -5.73     19.07 o
  -2   4  13       82.93       78.99     41.57 o
 -23   5  13      469.29      579.23     71.81 o
 -21   5  13      621.67      609.51     73.70 o
 -19   5  13      768.63      710.50     46.71 o
 -17   5  13      811.18      720.76     44.04 o
 -15   5  13      437.02      399.51     51.03 o
 -13   5  13      985.12      987.23     48.76 o
 -11   5  13     1827.32     1769.99     64.72 o
  -9   5  13     1214.82     1223.23     43.40 o
  -7   5  13     1073.45     1176.57     84.09 o
  -5   5  13      748.24      762.16     61.42 o
  -3   5  13      120.28      193.76     32.72 o
  -1   5  13      202.03      224.30     33.33 o
 -22   6  13      423.14      514.82     46.09 o
 -20   6  13      461.31      509.19     42.51 o
 -18   6  13      307.02      302.51     33.33 o
 -16   6  13      186.53      178.27     31.18 o
 -14   6  13      230.70      194.57     28.71 o
 -12   6  13     1448.65     1428.50     80.31 o
 -10   6  13       34.18       47.74     20.79 o
  -8   6  13      474.00      475.16     45.63 o
  -6   6  13       44.57       44.18     16.29 o
  -4   6  13      311.22      332.48     30.02 o
  -2   6  13      152.35      178.25     30.88 o
 -21   7  13        6.19       27.65     19.51 o
 -19   7  13      437.47      427.22     50.08 o
 -17   7  13       11.51       11.50     15.38 o
 -15   7  13      279.54      298.86     56.69 o
 -13   7  13       34.19       39.69     28.35 o
 -11   7  13       38.31       26.26     19.35 o
  -9   7  13       17.88       23.51     14.16 o
  -7   7  13       90.68      102.78     19.13 o
  -5   7  13       55.33       59.57     19.13 o
  -3   7  13        0.02       -3.65     18.53 o
 -20   8  13      108.56       74.89     25.28 o
 -18   8  13       24.14       35.78     19.35 o
 -16   8  13      185.54      176.15     28.52 o
 -14   8  13      156.80      148.46     35.91 o
 -12   8  13      119.78       69.92     32.13 o
 -10   8  13       55.16       30.05     20.68 o
  -8   8  13      117.39      149.93     23.75 o
  -6   8  13        1.20      -11.55     14.66 o
  -4   8  13       10.39      -11.00     44.40 o
 -19   9  13      288.90      256.94     36.73 o
 -17   9  13       23.41       21.73     20.04 o
 -15   9  13      120.37      127.51     26.33 o
 -13   9  13      325.64      354.79     46.30 o
 -11   9  13       10.16        5.67     26.46 o
  -9   9  13       23.47       41.57     28.35 o
  -7   9  13       74.84       85.86     51.96 o
  -5   9  13       55.01       -4.94     19.91 o
 -18  10  13      147.33       88.82     37.79 o
 -16  10  13      211.41      290.92     56.69 o
 -14  10  13      248.76      327.77     35.24 o
 -12  10  13       82.45      141.73     39.69 o
 -10  10  13       91.66       85.04     34.01 o
  -6  10  13        9.88       -7.56     22.68 o
 -15  11  13        1.28       22.80     20.42 o
 -13  11  13      230.78      294.45     53.86 o
 -24   0  14      166.71      143.61     41.57 o
 -22   0  14      280.33      311.80     49.13 o
 -20   0  14      830.47      903.28     73.70 o
 -18   0  14      302.77      287.24     45.35 o
 -16   0  14     2937.05     2919.59    124.72 o
 -14   0  14       75.12      107.71     32.13 o
 -12   0  14      614.57      523.45     54.80 o
 -10   0  14       22.12       51.03     30.23 o
  -8   0  14        8.87        1.89     26.46 o
  -6   0  14      185.82      145.51     41.57 o
  -4   0  14        1.04       13.23     30.23 o
  -2   0  14      127.94       94.48     41.57 o
 -23   1  14      198.10      141.66     27.37 o
 -21   1  14        1.36       15.12     17.37 o
 -19   1  14       21.30       43.27     19.35 o
 -17   1  14      118.96      118.96     24.69 o
 -15   1  14      119.64      170.35     26.03 o
 -13   1  14        1.46        5.73     18.57 o
 -11   1  14      164.24      136.67     26.03 o
  -9   1  14      486.96      484.15     38.68 o
  -7   1  14       50.43       60.07     22.02 o
  -5   1  14        0.59       17.87     22.02 o
  -3   1  14       27.08        9.89     28.35 o
 -24   2  14       26.43       46.18     20.88 o
 -22   2  14       83.28      100.16     35.91 o
 -20   2  14      779.94      810.91     48.76 o
 -18   2  14       89.15       62.23     20.68 o
 -16   2  14      525.59      584.29     41.36 o
 -14   2  14      184.75      185.36     27.96 o
 -12   2  14      583.58      621.11     42.07 o
 -10   2  14       56.49       33.83     21.25 o
  -8   2  14      300.04      278.33     34.05 o
  -6   2  14      257.88      261.66     34.05 o
  -4   2  14        8.87      -13.28     21.25 o
  -2   2  14        9.18       17.01     34.01 o
 -23   3  14     1199.53     1211.73     62.12 o
 -21   3  14      379.87      330.69     52.91 o
 -19   3  14      144.37      147.12     44.40 o
 -17   3  14      704.46      836.24     48.04 o
 -15   3  14     1038.46     1053.83     52.06 o
 -13   3  14     1680.81     1866.89     68.73 o
 -11   3  14      558.59      519.98     40.09 o
  -9   3  14     1212.73     1162.25    113.38 o
  -7   3  14      211.49      285.47     35.39 o
  -5   3  14      214.51      231.35     34.05 o
  -3   3  14       83.12      117.24     28.52 o
 -22   4  14     1077.88     1183.62    100.16 o
 -20   4  14      689.30      733.20     69.92 o
 -18   4  14      158.51      160.90     39.69 o
 -16   4  14      889.83      879.50     48.76 o
 -14   4  14     1064.89     1041.04     52.06 o
 -12   4  14      229.64      240.47     49.13 o
 -10   4  14       24.76       -6.97     19.35 o
  -8   4  14     2724.38     2706.27     86.85 o
  -6   4  14      319.97      314.60     36.73 o
  -4   4  14      168.01      248.78     35.39 o
 -21   5  14      508.21      514.95     63.30 o
 -19   5  14      308.78      423.29     56.69 o
 -17   5  14      136.03      162.51     39.69 o
 -15   5  14      419.35      431.00     37.34 o
 -13   5  14       11.99       -3.36     17.71 o
 -11   5  14       13.37       28.35     20.04 o
  -9   5  14        7.10      -11.56     13.29 o
  -7   5  14        0.21       15.58     22.02 o
  -5   5  14       43.82       57.20     24.69 o
  -3   5  14        1.81      -32.13     32.13 o
 -22   6  14       44.08       41.57     30.23 o
 -20   6  14      571.14      646.09     47.31 o
 -18   6  14       76.52       62.36     32.13 o
 -16   6  14       32.18        5.67     28.35 o
 -14   6  14       58.54       60.10     20.68 o
 -12   6  14        7.37       -0.72     19.35 o
 -10   6  14      145.19      138.76     27.37 o
  -8   6  14      275.29      238.90     25.89 o
  -6   6  14       77.35       81.35     20.29 o
  -4   6  14       92.65      114.83     23.95 o
 -21   7  14      536.88      617.93     68.03 o
 -19   7  14       99.59       79.16     23.94 o
 -17   7  14      198.63      202.20     47.25 o
 -15   7  14      709.10      763.44     68.03 o
 -13   7  14      187.60      183.30     39.69 o
 -11   7  14        2.05       11.80     19.35 o
  -9   7  14      417.38      496.53     40.73 o
  -7   7  14       74.15       73.80     19.72 o
  -5   7  14       23.81       14.46     27.46 o
 -18   8  14       35.74       18.77     19.91 o
 -16   8  14      656.94      651.94     68.03 o
 -14   8  14        6.25      -24.57     24.57 o
 -12   8  14        9.44       60.47     30.23 o
 -10   8  14       59.83       40.39     23.35 o
  -8   8  14       79.02       62.73     19.44 o
  -6   8  14        8.35       11.04     21.25 o
 -17   9  14      181.92      194.64     31.21 o
 -15   9  14       17.85       26.46     28.35 o
 -13   9  14       58.17       58.58     32.13 o
 -11   9  14       39.28       79.37     35.91 o
  -9   9  14      102.98       96.38     37.79 o
 -14  10  14      137.94      162.51     45.35 o
 -12  10  14      103.59      107.71     41.57 o
 -23   1  15      545.15      634.96     51.96 o
 -21   1  15      217.64      221.04     32.72 o
 -19   1  15      270.84      237.28     68.03 o
 -17   1  15     1194.73     1159.81     57.46 o
 -15   1  15      364.18      390.00     63.30 o
 -13   1  15      591.90      635.08     44.10 o
 -11   1  15       81.13       76.09     24.69 o
  -9   1  15      587.83      612.17     46.09 o
  -7   1  15       47.54       12.29     22.72 o
  -5   1  15        4.96       -7.29     23.12 o
 -22   2  15      659.67      617.93     68.03 o
 -20   2  15      458.27      498.64     41.36 o
 -18   2  15       93.88      104.62     24.05 o
 -16   2  15      697.41      617.16     44.10 o
 -14   2  15      343.85      328.44     51.96 o
 -12   2  15      327.38      365.68     36.01 o
 -10   2  15      436.65      477.04     40.73 o
  -8   2  15      423.27      447.12     62.36 o
  -6   2  15       36.07        1.46     23.12 o
 -21   3  15       55.26      126.61     39.69 o
 -19   3  15       44.23       43.70     26.46 o
 -17   3  15        7.34        9.45     17.37 o
 -15   3  15      251.19      323.70     63.30 o
 -13   3  15       33.04       50.39     22.02 o
 -11   3  15      120.47      124.22     28.06 o
  -9   3  15        0.21       18.90     22.72 o
  -7   3  15        0.38        9.98     21.25 o
  -5   3  15      410.22      426.74     44.04 o
 -22   4  15      189.21      187.08     45.35 o
 -20   4  15      290.63      277.78     52.91 o
 -18   4  15       60.87       74.13     23.35 o
 -16   4  15       98.39      124.90     50.08 o
 -14   4  15      349.79      412.23     40.62 o
 -12   4  15        8.55      -17.22     17.22 o
 -10   4  15      219.01      287.13     35.39 o
  -8   4  15      105.77      111.49     29.40 o
  -6   4  15      126.27      153.07     32.72 o
 -21   5  15       97.66      103.94     39.69 o
 -19   5  15      354.59      360.94     54.80 o
 -17   5  15     1476.27     1619.47    100.16 o
 -15   5  15      436.56      390.91     68.03 o
 -13   5  15       25.25      -21.53     23.62 o
 -11   5  15      268.45      330.69     36.73 o
  -9   5  15      487.17      557.62     39.68 o
  -7   5  15       21.19       36.77     18.03 o
 -20   6  15       10.96       15.12     28.35 o
 -18   6  15      767.27      831.46     77.48 o
 -16   6  15      782.02      697.29     69.92 o
 -14   6  15        1.69        7.12     19.51 o
 -12   6  15      254.79      245.59     34.05 o
 -10   6  15      163.85      144.96     44.40 o
  -8   6  15       66.71       30.10     27.64 o
 -19   7  15       51.64       86.92     37.79 o
 -17   7  15       93.03       88.82     37.79 o
 -15   7  15      137.47       79.37     37.79 o
 -13   7  15       13.89       11.34     30.23 o
 -11   7  15        1.45      -13.86     19.91 o
  -9   7  15        0.87        8.34     22.60 o
 -16   8  15      211.65      309.91     52.91 o
 -14   8  15      219.76      251.33     51.03 o
 -12   8  15      209.82      260.78     49.13 o
 -10   8  15       42.06       27.50     24.57 o
 -22   0  16      683.10      685.96     71.81 o
 -20   0  16      276.52      255.11     51.03 o
 -18   0  16      646.09      795.57     71.81 o
 -16   0  16     1285.14     1213.18     85.04 o
 -14   0  16      475.40      468.64     58.58 o
 -12   0  16      107.18       98.26     37.79 o
 -10   0  16      646.95      665.18     69.92 o
  -8   0  16      114.13       88.82     39.69 o
 -21   1  16       64.41       83.05     29.29 o
 -19   1  16      158.08      138.30     27.37 o
 -17   1  16      483.00      532.13     77.48 o
 -15   1  16      129.35      145.62     29.31 o
 -13   1  16       50.38       72.61     23.35 o
 -11   1  16      197.10      180.56     31.99 o
  -9   1  16      124.55      119.53     56.69 o
 -20   2  16       61.80       96.82     25.83 o
 -18   2  16       24.12       44.66     22.68 o
 -16   2  16       31.96       34.96     21.38 o
 -14   2  16       48.09       18.90     21.38 o
 -12   2  16        0.13       -9.97     19.35 o
 -10   2  16      158.08      195.27     31.99 o
  -8   2  16       10.18        3.24     23.35 o
 -21   3  16       92.02      122.83     39.69 o
 -19   3  16      632.72      644.98     48.76 o
 -17   3  16      692.03      730.79     49.39 o
 -15   3  16       12.23        9.63     66.14 o
 -13   3  16      225.41      203.63     33.41 o
 -11   3  16      546.96      581.59     96.38 o
  -9   3  16       84.71       80.12     29.87 o
 -20   4  16      118.19      137.95     41.57 o
 -18   4  16      447.90      508.01     44.63 o
 -16   4  16      252.84      295.60     36.01 o
 -14   4  16       73.52      106.00     27.96 o
 -12   4  16      337.21      368.60     51.03 o
 -10   4  16       50.68       75.64     27.17 o
 -19   5  16        0.05       37.79     32.13 o
 -17   5  16        2.43       17.01     30.23 o
 -15   5  16      220.04      258.52     35.39 o
 -13   5  16        1.00       15.01     23.12 o
 -11   5  16       16.71       25.51     24.05 o
 -16   6  16      400.38      430.85     60.47 o
 -14   6  16      290.81      343.77     91.65 o
 -12   6  16        5.21        0.00     24.05 o
 -19   1  17      685.40      681.40     50.10 o
 -17   1  17      264.47      350.47     40.73 o
 -15   1  17       63.56      105.69     28.71 o
 -13   1  17      405.68      453.91     44.10 o
 -18   2  17      670.06      733.03     52.06 o
 -16   2  17      314.61      324.81     39.40 o
 -14   2  17      196.78      226.80     36.08 o
 -17   3  17       94.82      122.83     43.47 o
 -15   3  17       20.35       -1.59     20.42 o
 
